# Supplementary material for: Proteomic analysis of Artemisia annua – towards elucidating the biosynthetic pathways of the antimalarial pro-drug artemisinin
Source: BMC Plant Biol. 2015 Jul 9;15:175. doi: 10.1186/s12870-015-0565-7 (PMC4496932; doi:10.1186/s12870-015-0565-7)
Supplement: Additional file 3: — MS/MS Ion Search results of the trichome-enriched sample data against the York Artemis contig database. [file 12870_2015_565_MOESM3_ESM.csv]

Additional file 3
Type of search	MS/MS Ion Search of York Artemis contig database
Quantitation	None
Enzyme	Trypsin
Fixed modifications	Carbamidomethyl (C)
Variable modifications	Oxidation (M)
Mass values	Monoisotopic
Protein mass	Unrestricted
Peptide mass tolerance	10 ppm
Fragment mass tolerance	0.8 Da
Max missed cleavages	2
Instrument type	ESI-TRAP
Number of queries	13,306
Significance threshold p<	0.05
Max. number of families	AUTO
Ions score or expect cut-off	0
Preferred taxonomy	All entries
Show Percolator scores?	no
Family	Member	Database	Accession	Score	Mass	Num. of matches	Num. of significant matches	Num. of sequences	Num. of significant sequences	emPAI	Frame	Description
1	1	Artemis_contig	gi|259735321	3434	94128	149	104	33	23	2.43		gi|259735321|gb|EZ184070.1| TSA: Artemisia annua strain Artemis Contig7546.Ac mRNA sequence
1	2	Artemis_contig	gi|259869429	991	54101	47	33	18	12	1.72		gi|259869429|gb|EZ229705.1| TSA: Artemisia annua strain Artemis Contig26716.Aylt mRNA sequence
1	3	Artemis_contig	gi|259534301	201	21366	12	7	5	3	0.94		gi|259534301|gb|EZ148336.1| TSA: Artemisia annua strain Artemis Contig7742, mRNA sequence
1	4	Artemis_contig	gi|259527933	117	16219	18	6	9	4	1.36		gi|259527933|gb|EZ142356.1| TSA: Artemisia annua strain Artemis Contig1762 mRNA sequence
2	1	Artemis_contig	gi|259846848	1983	55889	58	44	19	12	1.17		gi|259846848|gb|EZ207126.1| TSA: Artemisia annua strain Artemis Contig4137.Aylt mRNA sequence
2	2	Artemis_contig	gi|259861835	263	56511	30	16	13	6	0.47		gi|259861835|gb|EZ222111.1| TSA: Artemisia annua strain Artemis Contig19122.Aylt mRNA sequence
3	1	Artemis_contig	gi|259843410	1572	67553	70	44	24	17	1.76		gi|259843410|gb|EZ203691.1| TSA: Artemisia annua strain Artemis Contig702.Aylt mRNA sequence
3	2	Artemis_contig	gi|259563039	1113	71672	65	35	21	14	1.13		gi|259563039|gb|EZ176246.1| TSA: Artemisia annua strain Artemis Contig35652, mRNA sequence
3	3	Artemis_contig	gi|259552586	238	20121	12	7	6	4	1.01		gi|259552586|gb|EZ165878.1| TSA: Artemisia annua strain Artemis Contig25284, mRNA sequence
4	1	Artemis_contig	gi|259867266	1562	53639	39	34	17	16	2.14		gi|259867266|gb|EZ227542.1| TSA: Artemisia annua strain Artemis Contig24553.Aylt mRNA sequence
5	1	Artemis_contig	gi|259545861	1322	48435	75	57	19	13	1.63		gi|259545861|gb|EZ159726.1| TSA: Artemisia annua strain Artemis Contig19132, mRNA sequence
6	1	Artemis_contig	gi|259560072	1308	55831	64	39	19	14	1.47		gi|259560072|gb|EZ173285.1| TSA: Artemisia annua strain Artemis Contig32691, mRNA sequence
6	2	Artemis_contig	gi|259545034	145	37439	13	5	7	2	0.21		gi|259545034|gb|EZ158899.1| TSA: Artemisia annua strain Artemis Contig18305, mRNA sequence
7	1	Artemis_contig	gi|259544254	1249	69017	67	46	19	14	1.19		gi|259544254|gb|EZ158119.1| TSA: Artemisia annua strain Artemis Contig17525, mRNA sequence
7	2	Artemis_contig	gi|259733491	650	24110	25	15	10	6	1.41		gi|259733491|gb|EZ182240.1| TSA: Artemisia annua strain Artemis Contig5716.Ac mRNA sequence
7	3	Artemis_contig	gi|259713502	533	49705	44	24	14	8	0.78		gi|259713502|gb|EZ188716.1| TSA: Artemisia annua strain Artemis Contig2273.Aml mRNA sequence
8	1	Artemis_contig	gi|259736252	1238	116852	97	60	26	20	0.92		gi|259736252|gb|EZ185001.1| TSA: Artemisia annua strain Artemis Contig8477.Ac mRNA sequence
8	2	Artemis_contig	gi|259542445	737	44593	41	22	14	6	0.9		gi|259542445|gb|EZ156310.1| TSA: Artemisia annua strain Artemis Contig15716, mRNA sequence
8	3	Artemis_contig	gi|259556855	732	26263	23	15	7	6	1.25	2	gi|259556855|gb|EZ170133.1| TSA: Artemisia annua strain Artemis Contig29539, mRNA sequence
8	4	Artemis_contig	gi|259537664	650	136166	37	22	19	8	0.27		gi|259537664|gb|EZ151529.1| TSA: Artemisia annua strain Artemis Contig10935, mRNA sequence
8	5	Artemis_contig	gi|259548467	406	72675	31	19	14	7	0.42		gi|259548467|gb|EZ162036.1| TSA: Artemisia annua strain Artemis Contig21442, mRNA sequence
8	6	Artemis_contig	gi|259530911	393	38447	37	16	14	5	0.92		gi|259530911|gb|EZ145193.1| TSA: Artemisia annua strain Artemis Contig4599, mRNA sequence
8	7	Artemis_contig	gi|259539137	347	23657	23	9	9	3	0.57		gi|259539137|gb|EZ153002.1| TSA: Artemisia annua strain Artemis Contig12408, mRNA sequence
8	8	Artemis_contig	gi|259731561	105	24544	9	5	6	2	0.33		gi|259731561|gb|EZ180310.1| TSA: Artemisia annua strain Artemis Contig3786.Ac mRNA sequence
8	9	Artemis_contig	gi|259732995	62	22971	14	6	4	3	0.59	4	gi|259732995|gb|EZ181744.1| TSA: Artemisia annua strain Artemis Contig5220.Ac mRNA sequence
9	1	Artemis_contig	gi|259538206	1219	40951	31	28	8	8	1.4	3	gi|259538206|gb|EZ152071.1| TSA: Artemisia annua strain Artemis Contig11477, mRNA sequence
10	1	Artemis_contig	gi|259726479	1165	14008	37	32	9	9	10.85		gi|259726479|gb|EZ201693.1| TSA: Artemisia annua strain Artemis Contig15250.Aml mRNA sequence
10	2	Artemis_contig	gi|259541211	625	14727	26	14	6	3	1.56		gi|259541211|gb|EZ155076.1| TSA: Artemisia annua strain Artemis Contig14482, mRNA sequence
11	1	Artemis_contig	gi|259731217	1023	167781	65	35	28	14	0.35		gi|259731217|gb|EZ179966.1| TSA: Artemisia annua strain Artemis Contig3442.Ac mRNA sequence
12	1	Artemis_contig	gi|259865470	970	57784	56	36	23	15	1.55		gi|259865470|gb|EZ225746.1| TSA: Artemisia annua strain Artemis Contig22757.Aylt mRNA sequence
12	2	Artemis_contig	gi|259724302	731	52931	48	30	20	12	1.26		gi|259724302|gb|EZ199516.1| TSA: Artemisia annua strain Artemis Contig13073.Aml mRNA sequence
12	3	Artemis_contig	gi|259560652	221	41220	4	3	3	2	0.19		gi|259560652|gb|EZ173865.1| TSA: Artemisia annua strain Artemis Contig33271, mRNA sequence
13	1	Artemis_contig	gi|259732623	919	38131	29	18	14	8	1.33		gi|259732623|gb|EZ181372.1| TSA: Artemisia annua strain Artemis Contig4848.Ac mRNA sequence
13	2	Artemis_contig	gi|259727116	389	27973	15	8	8	3	0.66		gi|259727116|gb|EZ202330.1| TSA: Artemisia annua strain Artemis Contig15887.Aml mRNA sequence
13	3	Artemis_contig	gi|259528100	339	50721	18	11	7	4	0.33		gi|259528100|gb|EZ142523.1| TSA: Artemisia annua strain Artemis Contig1929 mRNA sequence
13	4	Artemis_contig	gi|259546976	299	38752	19	6	5	2	0.2		gi|259546976|gb|EZ160791.1| TSA: Artemisia annua strain Artemis Contig20197, mRNA sequence
13	5	Artemis_contig	gi|259562410	286	57281	22	11	10	6	0.46		gi|259562410|gb|EZ175617.1| TSA: Artemisia annua strain Artemis Contig35023, mRNA sequence
14	1	Artemis_contig	gi|259729194	901	61306	26	22	10	7	0.6		gi|259729194|gb|EZ177943.1| TSA: Artemisia annua strain Artemis Contig1419.Ac mRNA sequence
15	1	Artemis_contig	gi|259542068	898	30132	22	18	9	6	1.29		gi|259542068|gb|EZ155933.1| TSA: Artemisia annua strain Artemis Contig15339, mRNA sequence
16	1	Artemis_contig	gi|259852759	891	63303	40	19	21	8	0.67		gi|259852759|gb|EZ213037.1| TSA: Artemisia annua strain Artemis Contig10048.Aylt mRNA sequence
17	1	Artemis_contig	gi|259853996	834	38584	21	18	7	5	1.1		gi|259853996|gb|EZ214272.1| TSA: Artemisia annua strain Artemis Contig11283.Aylt mRNA sequence
17	2	Artemis_contig	gi|259560166	404	51183	9	6	3	2	0.15		gi|259560166|gb|EZ173379.1| TSA: Artemisia annua strain Artemis Contig32785, mRNA sequence
18	1	Artemis_contig	gi|259561193	809	32645	28	21	10	7	1.68		gi|259561193|gb|EZ174406.1| TSA: Artemisia annua strain Artemis Contig33812, mRNA sequence
18	2	Artemis_contig	gi|259543684	633	34323	24	15	10	6	1.07		gi|259543684|gb|EZ157549.1| TSA: Artemisia annua strain Artemis Contig16955, mRNA sequence
19	1	Artemis_contig	gi|259539190	786	29630	52	32	17	12	3.77		gi|259539190|gb|EZ153055.1| TSA: Artemisia annua strain Artemis Contig12461, mRNA sequence
19	2	Artemis_contig	gi|259863294	433	65411	16	8	9	3	0.18		gi|259863294|gb|EZ223570.1| TSA: Artemisia annua strain Artemis Contig20581.Aylt mRNA sequence
20	1	Artemis_contig	gi|259737301	758	33437	27	22	10	9	1.62	2	gi|259737301|gb|EZ186050.1| TSA: Artemisia annua strain Artemis Contig9526.Ac mRNA sequence
21	1	Artemis_contig	gi|259732479	754	52473	34	23	15	9	0.85		gi|259732479|gb|EZ181228.1| TSA: Artemisia annua strain Artemis Contig4704.Ac mRNA sequence
21	2	Artemis_contig	gi|259711794	283	64795	25	13	14	5	0.32		gi|259711794|gb|EZ187008.1| TSA: Artemisia annua strain Artemis Contig565.Aml mRNA sequence
21	3	Artemis_contig	gi|259528371	196	43400	24	10	10	5	0.51		gi|259528371|gb|EZ142794.1| TSA: Artemisia annua strain Artemis Contig2200, mRNA sequence
21	4	Artemis_contig	gi|259712652	172	6844	5	4	2	2	1.59	1	gi|259712652|gb|EZ187866.1| TSA: Artemisia annua strain Artemis Contig1423.Aml mRNA sequence
22	1	Artemis_contig	gi|259736473	749	34243	32	17	12	3	0.37		gi|259736473|gb|EZ185222.1| TSA: Artemisia annua strain Artemis Contig8698.Ac mRNA sequence
22	2	Artemis_contig	gi|259856488	293	39526	23	10	7	3	0.57		gi|259856488|gb|EZ216764.1| TSA: Artemisia annua strain Artemis Contig13775.Aylt mRNA sequence
23	1	Artemis_contig	gi|259872283	739	61860	33	22	12	10	0.79		gi|259872283|gb|EZ232559.1| TSA: Artemisia annua strain Artemis Contig29570.Aylt mRNA sequence
23	2	Artemis_contig	gi|259735667	683	59955	29	20	13	8	0.62		gi|259735667|gb|EZ184416.1| TSA: Artemisia annua strain Artemis Contig7892.Ac mRNA sequence
24	1	Artemis_contig	gi|259532992	719	48741	60	40	19	11	1.43		gi|259532992|gb|EZ147211.1| TSA: Artemisia annua strain Artemis Contig6617, mRNA sequence
24	2	Artemis_contig	gi|259735213	482	43973	44	27	17	10	1.26		gi|259735213|gb|EZ183962.1| TSA: Artemisia annua strain Artemis Contig7438.Ac mRNA sequence
25	1	Artemis_contig	gi|259553333	710	96254	29	14	13	6	0.25		gi|259553333|gb|EZ166615.1| TSA: Artemisia annua strain Artemis Contig26021, mRNA sequence
25	2	Artemis_contig	gi|259731684	163	41887	10	4	5	2	0.19		gi|259731684|gb|EZ180433.1| TSA: Artemisia annua strain Artemis Contig3909.Ac mRNA sequence
26	1	Artemis_contig	gi|259527950	704	35457	25	19	8	5	0.66	3	gi|259527950|gb|EZ142373.1| TSA: Artemisia annua strain Artemis Contig1779 mRNA sequence
27	1	Artemis_contig	gi|259552923	675	88340	40	19	19	9	0.45		gi|259552923|gb|EZ166205.1| TSA: Artemisia annua strain Artemis Contig25611, mRNA sequence
27	2	Artemis_contig	gi|259719574	149	27708	15	6	8	3	0.47	1	gi|259719574|gb|EZ194788.1| TSA: Artemisia annua strain Artemis Contig8345.Aml mRNA sequence
28	1	Artemis_contig	gi|259529430	667	14722	28	19	6	4	1.56		gi|259529430|gb|EZ143853.1| TSA: Artemisia annua strain Artemis Contig3259, mRNA sequence
29	1	Artemis_contig	gi|259550786	644	35325	51	30	15	11	2.37		gi|259550786|gb|EZ164285.1| TSA: Artemisia annua strain Artemis Contig23691, mRNA sequence
29	2	Artemis_contig	gi|259768992	426	9563	23	14	6	4	4.84	4	gi|259768992|gb|EZ244573.1| TSA: Artemisia annua strain Artemis Contig11243.Amlt mRNA sequence
30	1	Artemis_contig	gi|259859266	594	35819	15	12	8	6	0.82		gi|259859266|gb|EZ219542.1| TSA: Artemisia annua strain Artemis Contig16553.Aylt mRNA sequence
31	1	Artemis_contig	gi|259720794	583	35607	19	15	9	7	1.02		gi|259720794|gb|EZ196008.1| TSA: Artemisia annua strain Artemis Contig9565.Aml mRNA sequence
31	2	Artemis_contig	gi|259531358	547	40025	23	16	10	7	0.87		gi|259531358|gb|EZ145625.1| TSA: Artemisia annua strain Artemis Contig5031, mRNA sequence
31	3	Artemis_contig	gi|259732547	527	31613	21	15	9	6	0.97		gi|259732547|gb|EZ181296.1| TSA: Artemisia annua strain Artemis Contig4772.Ac mRNA sequence
31	4	Artemis_contig	gi|259851961	79	24638	7	4	4	2	0.33		gi|259851961|gb|EZ212239.1| TSA: Artemisia annua strain Artemis Contig9250.Aylt mRNA sequence
32	1	Artemis_contig	gi|259556449	578	54920	24	15	9	5	0.48	3	gi|259556449|gb|EZ169727.1| TSA: Artemisia annua strain Artemis Contig29133, mRNA sequence
33	1	Artemis_contig	gi|259561170	576	16166	13	11	4	2	0.54		gi|259561170|gb|EZ174383.1| TSA: Artemisia annua strain Artemis Contig33789, mRNA sequence
34	1	Artemis_contig	gi|259843861	563	41682	28	19	13	7	0.83		gi|259843861|gb|EZ204139.1| TSA: Artemisia annua strain Artemis Contig1150.Aylt mRNA sequence
35	1	Artemis_contig	gi|259869168	560	29459	15	12	8	5	0.83		gi|259869168|gb|EZ229444.1| TSA: Artemisia annua strain Artemis Contig26455.Aylt mRNA sequence
35	2	Artemis_contig	gi|259553682	443	19316	14	12	7	6	1.98		gi|259553682|gb|EZ166964.1| TSA: Artemisia annua strain Artemis Contig26370, mRNA sequence
36	1	Artemis_contig	gi|259731054	560	12352	15	10	5	4	2.05	5	gi|259731054|gb|EZ179803.1| TSA: Artemisia annua strain Artemis Contig3279.Ac mRNA sequence
36	2	Artemis_contig	gi|259848561	268	8955	8	5	4	2	1.11		gi|259848561|gb|EZ208839.1| TSA: Artemisia annua strain Artemis Contig5850.Aylt mRNA sequence
37	1	Artemis_contig	gi|259543139	547	38747	20	12	6	4	0.59		gi|259543139|gb|EZ157004.1| TSA: Artemisia annua strain Artemis Contig16410, mRNA sequence
38	1	Artemis_contig	gi|259854367	534	73685	23	9	14	6	0.34		gi|259854367|gb|EZ214643.1| TSA: Artemisia annua strain Artemis Contig11654.Aylt mRNA sequence
39	1	Artemis_contig	gi|259720192	530	29178	26	20	10	7	1.65		gi|259720192|gb|EZ195406.1| TSA: Artemisia annua strain Artemis Contig8963.Aml mRNA sequence
39	2	Artemis_contig	gi|259540615	327	34162	23	12	8	4	0.69		gi|259540615|gb|EZ154480.1| TSA: Artemisia annua strain Artemis Contig13886, mRNA sequence
40	1	Artemis_contig	gi|259853483	528	31250	45	25	6	4	0.77		gi|259853483|gb|EZ213761.1| TSA: Artemisia annua strain Artemis Contig10772.Aylt mRNA sequence
41	1	Artemis_contig	gi|259712691	528	33546	45	27	12	7	1.35		gi|259712691|gb|EZ187905.1| TSA: Artemisia annua strain Artemis Contig1462.Aml mRNA sequence
41	2	Artemis_contig	gi|259544645	420	83171	24	12	11	5	0.24		gi|259544645|gb|EZ158510.1| TSA: Artemisia annua strain Artemis Contig17916, mRNA sequence
41	3	Artemis_contig	gi|259730045	375	50465	33	17	11	5	0.43		gi|259730045|gb|EZ178794.1| TSA: Artemisia annua strain Artemis Contig2270.Ac mRNA sequence
41	4	Artemis_contig	gi|259712445	364	35959	29	16	9	5	0.64		gi|259712445|gb|EZ187659.1| TSA: Artemisia annua strain Artemis Contig1216.Aml mRNA sequence
41	5	Artemis_contig	gi|259722371	276	37611	17	8	7	4	0.46		gi|259722371|gb|EZ197585.1| TSA: Artemisia annua strain Artemis Contig11142.Aml mRNA sequence
41	6	Artemis_contig	gi|259732733	249	16306	24	14	6	4	1.35		gi|259732733|gb|EZ181482.1| TSA: Artemisia annua strain Artemis Contig4958.Ac mRNA sequence
41	7	Artemis_contig	gi|259730206	230	24186	23	8	6	3	0.55		gi|259730206|gb|EZ178955.1| TSA: Artemisia annua strain Artemis Contig2431.Ac mRNA sequence
41	8	Artemis_contig	gi|259559924	116	31412	23	4	9	3	0.57		gi|259559924|gb|EZ173137.1| TSA: Artemisia annua strain Artemis Contig32543, mRNA sequence
41	9	Artemis_contig	gi|259527320	99	62049	7	4	5	2	0.12		gi|259527320|gb|EZ141743.1| TSA: Artemisia annua strain Artemis Contig1149 mRNA sequence
41	10	Artemis_contig	gi|259732897	91	28289	19	4	6	2	0.29		gi|259732897|gb|EZ181646.1| TSA: Artemisia annua strain Artemis Contig5122.Ac mRNA sequence
42	1	Artemis_contig	gi|259848322	524	51770	14	7	10	3	0.23		gi|259848322|gb|EZ208600.1| TSA: Artemisia annua strain Artemis Contig5611.Aylt mRNA sequence
43	1	Artemis_contig	gi|259716201	493	26342	11	6	3	1	0.14	6	gi|259716201|gb|EZ191415.1| TSA: Artemisia annua strain Artemis Contig4972.Aml mRNA sequence
44	1	Artemis_contig	gi|259531926	489	63540	30	15	14	8	0.58		gi|259531926|gb|EZ146163.1| TSA: Artemisia annua strain Artemis Contig5569, mRNA sequence
44	2	Artemis_contig	gi|259734203	194	25160	15	10	6	5	1.02	5	gi|259734203|gb|EZ182952.1| TSA: Artemisia annua strain Artemis Contig6428.Ac mRNA sequence
45	1	Artemis_contig	gi|259724484	488	29336	20	14	5	4	1.07	3	gi|259724484|gb|EZ199698.1| TSA: Artemisia annua strain Artemis Contig13255.Aml mRNA sequence
46	1	Artemis_contig	gi|259554871	485	49524	24	15	11	6	0.55		gi|259554871|gb|EZ168149.1| TSA: Artemisia annua strain Artemis Contig27555, mRNA sequence
47	1	Artemis_contig	gi|259847154	483	63551	34	17	17	8	0.67		gi|259847154|gb|EZ207432.1| TSA: Artemisia annua strain Artemis Contig4443.Aylt mRNA sequence
47	2	Artemis_contig	gi|259720091	293	46466	28	14	12	6	0.86		gi|259720091|gb|EZ195305.1| TSA: Artemisia annua strain Artemis Contig8862.Aml mRNA sequence
47	3	Artemis_contig	gi|259713375	175	9474	8	5	3	2	1.04	5	gi|259713375|gb|EZ188589.1| TSA: Artemisia annua strain Artemis Contig2146.Aml mRNA sequence
48	1	Artemis_contig	gi|259717105	478	33385	18	15	9	7	1.11		gi|259717105|gb|EZ192319.1| TSA: Artemisia annua strain Artemis Contig5876.Aml mRNA sequence
49	1	Artemis_contig	gi|259858554	457	43688	60	24	12	8	0.93		gi|259858554|gb|EZ218830.1| TSA: Artemisia annua strain Artemis Contig15841.Aylt mRNA sequence
49	2	Artemis_contig	gi|259543311	154	31865	29	10	10	4	0.57	1	gi|259543311|gb|EZ157176.1| TSA: Artemisia annua strain Artemis Contig16582, mRNA sequence
50	1	Artemis_contig	gi|259731179	455	62013	14	9	7	4	0.26		gi|259731179|gb|EZ179928.1| TSA: Artemisia annua strain Artemis Contig3404.Ac mRNA sequence
51	1	Artemis_contig	gi|259843418	436	36670	11	10	5	4	0.48		gi|259843418|gb|EZ203699.1| TSA: Artemisia annua strain Artemis Contig710.Aylt mRNA sequence
52	1	Artemis_contig	gi|259550797	435	58712	13	8	6	3	0.2		gi|259550797|gb|EZ164293.1| TSA: Artemisia annua strain Artemis Contig23699, mRNA sequence
53	1	Artemis_contig	gi|259560512	434	16794	14	11	7	5	1.83		gi|259560512|gb|EZ173725.1| TSA: Artemisia annua strain Artemis Contig33131, mRNA sequence
54	1	Artemis_contig	gi|259728359	425	44593	30	19	12	8	0.9		gi|259728359|gb|EZ177108.1| TSA: Artemisia annua strain Artemis Contig584.Ac mRNA sequence
54	2	Artemis_contig	gi|259857781	145	21394	22	8	7	5	1.28		gi|259857781|gb|EZ218057.1| TSA: Artemisia annua strain Artemis Contig15068.Aylt mRNA sequence
55	1	Artemis_contig	gi|259869877	358	9117	10	7	4	3	2.02		gi|259869877|gb|EZ230153.1| TSA: Artemisia annua strain Artemis Contig27164.Aylt mRNA sequence
55	2	Artemis_contig	gi|259861441	180	16807	8	7	4	3	0.87		gi|259861441|gb|EZ221717.1| TSA: Artemisia annua strain Artemis Contig18728.Aylt mRNA sequence
55	3	Artemis_contig	gi|259779521	98	29059	8	6	5	3	0.44		gi|259779521|gb|EZ255102.1| TSA: Artemisia annua strain Artemis Contig21772.Amlt mRNA sequence
56	1	Artemis_contig	gi|259732073	413	77780	27	11	12	4	0.2		gi|259732073|gb|EZ180822.1| TSA: Artemisia annua strain Artemis Contig4298.Ac mRNA sequence
56	2	Artemis_contig	gi|259531171	328	65441	25	12	12	5	0.32		gi|259531171|gb|EZ145438.1| TSA: Artemisia annua strain Artemis Contig4844, mRNA sequence
57	1	Artemis_contig	gi|259720920	412	45876	14	8	5	3	0.27	6	gi|259720920|gb|EZ196134.1| TSA: Artemisia annua strain Artemis Contig9691.Aml mRNA sequence
57	2	Artemis_contig	gi|259530215	191	21768	14	7	5	3	0.63	3	gi|259530215|gb|EZ144628.1| TSA: Artemisia annua strain Artemis Contig4034, mRNA sequence
58	1	Artemis_contig	gi|259734365	407	36728	15	9	6	3	0.34		gi|259734365|gb|EZ183114.1| TSA: Artemisia annua strain Artemis Contig6590.Ac mRNA sequence
59	1	Artemis_contig	gi|259545928	407	63695	17	10	10	4	0.25		gi|259545928|gb|EZ159793.1| TSA: Artemisia annua strain Artemis Contig19199, mRNA sequence
60	1	Artemis_contig	gi|259733036	404	19064	10	4	6	2	0.44		gi|259733036|gb|EZ181785.1| TSA: Artemisia annua strain Artemis Contig5261.Ac mRNA sequence
61	1	Artemis_contig	gi|259559908	402	24125	12	8	5	2	0.55		gi|259559908|gb|EZ173121.1| TSA: Artemisia annua strain Artemis Contig32527, mRNA sequence
62	1	Artemis_contig	gi|259772976	398	31614	11	8	7	4	0.76		gi|259772976|gb|EZ248557.1| TSA: Artemisia annua strain Artemis Contig15227.Amlt mRNA sequence
63	1	Artemis_contig	gi|259560696	398	19755	15	11	7	5	1.43		gi|259560696|gb|EZ173909.1| TSA: Artemisia annua strain Artemis Contig33315, mRNA sequence
64	1	Artemis_contig	gi|259732751	397	36519	15	7	5	2	0.22		gi|259732751|gb|EZ181500.1| TSA: Artemisia annua strain Artemis Contig4976.Ac mRNA sequence
65	1	Artemis_contig	gi|259862924	393	32278	15	9	7	3	0.39		gi|259862924|gb|EZ223200.1| TSA: Artemisia annua strain Artemis Contig20211.Aylt mRNA sequence
66	1	Artemis_contig	gi|259868197	392	12544	6	6	1	1	0.73	3	gi|259868197|gb|EZ228473.1| TSA: Artemisia annua strain Artemis Contig25484.Aylt mRNA sequence
67	1	Artemis_contig	gi|259871202	392	39447	12	8	6	4	0.44	4	gi|259871202|gb|EZ231478.1| TSA: Artemisia annua strain Artemis Contig28489.Aylt mRNA sequence
68	1	Artemis_contig	gi|259844222	273	47795	22	9	11	5	0.46		gi|259844222|gb|EZ204500.1| TSA: Artemisia annua strain Artemis Contig1511.Aylt mRNA sequence
68	2	Artemis_contig	gi|259712205	252	63956	24	10	14	5	0.33		gi|259712205|gb|EZ187419.1| TSA: Artemisia annua strain Artemis Contig976.Aml mRNA sequence
69	1	Artemis_contig	gi|259551155	385	10697	13	11	5	4	2.58		gi|259551155|gb|EZ164588.1| TSA: Artemisia annua strain Artemis Contig23994, mRNA sequence
70	1	Artemis_contig	gi|259543655	385	53012	19	9	8	3	0.23		gi|259543655|gb|EZ157520.1| TSA: Artemisia annua strain Artemis Contig16926, mRNA sequence
70	2	Artemis_contig	gi|259720548	178	33486	20	7	8	3	0.38		gi|259720548|gb|EZ195762.1| TSA: Artemisia annua strain Artemis Contig9319.Aml mRNA sequence
71	1	Artemis_contig	gi|259737220	383	46617	28	14	13	6	0.59		gi|259737220|gb|EZ185969.1| TSA: Artemisia annua strain Artemis Contig9445.Ac mRNA sequence
71	2	Artemis_contig	gi|259535982	309	37008	15	13	7	6	0.79	4	gi|259535982|gb|EZ149849.1| TSA: Artemisia annua strain Artemis Contig9255, mRNA sequence
72	1	Artemis_contig	gi|259845562	375	40646	15	9	8	4	0.42		gi|259845562|gb|EZ205840.1| TSA: Artemisia annua strain Artemis Contig2851.Aylt mRNA sequence
73	1	Artemis_contig	gi|259717416	367	8007	7	5	3	2	2.48		gi|259717416|gb|EZ192630.1| TSA: Artemisia annua strain Artemis Contig6187.Aml mRNA sequence
74	1	Artemis_contig	gi|259846621	364	66917	21	8	15	4	0.24		gi|259846621|gb|EZ206899.1| TSA: Artemisia annua strain Artemis Contig3910.Aylt mRNA sequence
74	2	Artemis_contig	gi|259860947	261	20642	10	6	3	2	0.41		gi|259860947|gb|EZ221223.1| TSA: Artemisia annua strain Artemis Contig18234.Aylt mRNA sequence
75	1	Artemis_contig	gi|259720529	364	19194	12	8	5	3	0.73		gi|259720529|gb|EZ195743.1| TSA: Artemisia annua strain Artemis Contig9300.Aml mRNA sequence
75	2	Artemis_contig	gi|259854924	87	20722	7	5	3	2	0.4		gi|259854924|gb|EZ215200.1| TSA: Artemisia annua strain Artemis Contig12211.Aylt mRNA sequence
76	1	Artemis_contig	gi|259852469	355	14302	7	7	3	3	1.07	6	gi|259852469|gb|EZ212747.1| TSA: Artemisia annua strain Artemis Contig9758.Aylt mRNA sequence
76	2	Artemis_contig	gi|259775009	284	19549	7	5	3	3	0.71	6	gi|259775009|gb|EZ250590.1| TSA: Artemisia annua strain Artemis Contig17260.Amlt mRNA sequence
77	1	Artemis_contig	gi|259714566	352	33806	17	12	6	4	0.53		gi|259714566|gb|EZ189780.1| TSA: Artemisia annua strain Artemis Contig3337.Aml mRNA sequence
78	1	Artemis_contig	gi|259846792	345	90050	22	8	11	3	0.13		gi|259846792|gb|EZ207070.1| TSA: Artemisia annua strain Artemis Contig4081.Aylt mRNA sequence
79	1	Artemis_contig	gi|259861435	337	49775	28	15	12	5	0.54		gi|259861435|gb|EZ221711.1| TSA: Artemisia annua strain Artemis Contig18722.Aylt mRNA sequence
80	1	Artemis_contig	gi|259849064	336	28102	16	12	7	3	0.46		gi|259849064|gb|EZ209342.1| TSA: Artemisia annua strain Artemis Contig6353.Aylt mRNA sequence
81	1	Artemis_contig	gi|259547736	331	43877	8	6	4	2	0.18		gi|259547736|gb|EZ161404.1| TSA: Artemisia annua strain Artemis Contig20810, mRNA sequence
82	1	Artemis_contig	gi|259734867	327	20951	9	7	4	3	0.65	2	gi|259734867|gb|EZ183616.1| TSA: Artemisia annua strain Artemis Contig7092.Ac mRNA sequence
83	1	Artemis_contig	gi|259536747	327	24680	17	11	5	4	0.78	2	gi|259536747|gb|EZ150614.1| TSA: Artemisia annua strain Artemis Contig10020, mRNA sequence
84	1	Artemis_contig	gi|259735440	327	22439	17	10	7	3	0.88		gi|259735440|gb|EZ184189.1| TSA: Artemisia annua strain Artemis Contig7665.Ac mRNA sequence
85	1	Artemis_contig	gi|259734218	324	15418	4	3	2	1	0.25		gi|259734218|gb|EZ182967.1| TSA: Artemisia annua strain Artemis Contig6443.Ac mRNA sequence
86	1	Artemis_contig	gi|259735615	320	38682	11	6	6	3	0.32		gi|259735615|gb|EZ184364.1| TSA: Artemisia annua strain Artemis Contig7840.Ac mRNA sequence
87	1	Artemis_contig	gi|259715928	313	27284	13	8	6	3	0.48		gi|259715928|gb|EZ191142.1| TSA: Artemisia annua strain Artemis Contig4699.Aml mRNA sequence
88	1	Artemis_contig	gi|259536969	303	42511	10	3	6	1	0.09		gi|259536969|gb|EZ150836.1| TSA: Artemisia annua strain Artemis Contig10242, mRNA sequence
89	1	Artemis_contig	gi|259542717	303	49046	19	11	10	5	0.44		gi|259542717|gb|EZ156582.1| TSA: Artemisia annua strain Artemis Contig15988, mRNA sequence
89	2	Artemis_contig	gi|259718287	183	25524	7	6	3	2	0.32		gi|259718287|gb|EZ193501.1| TSA: Artemisia annua strain Artemis Contig7058.Aml mRNA sequence
90	1	Artemis_contig	gi|259868967	277	70071	22	10	12	5	0.29		gi|259868967|gb|EZ229243.1| TSA: Artemisia annua strain Artemis Contig26254.Aylt mRNA sequence
90	2	Artemis_contig	gi|259771220	245	34139	11	7	7	3	0.37		gi|259771220|gb|EZ246801.1| TSA: Artemisia annua strain Artemis Contig13471.Amlt mRNA sequence
91	1	Artemis_contig	gi|259723235	292	8968	6	6	1	1	0.45	5	gi|259723235|gb|EZ198449.1| TSA: Artemisia annua strain Artemis Contig12006.Aml mRNA sequence
92	1	Artemis_contig	gi|259536062	286	20100	7	6	3	3	0.69	3	gi|259536062|gb|EZ149929.1| TSA: Artemisia annua strain Artemis Contig9335, mRNA sequence
93	1	Artemis_contig	gi|259847542	285	60243	26	15	13	7	0.52		gi|259847542|gb|EZ207820.1| TSA: Artemisia annua strain Artemis Contig4831.Aylt mRNA sequence
94	1	Artemis_contig	gi|259867459	285	22880	11	6	5	2	0.36	6	gi|259867459|gb|EZ227735.1| TSA: Artemisia annua strain Artemis Contig24746.Aylt mRNA sequence
95	1	Artemis_contig	gi|259850320	285	30083	14	11	6	4	0.61		gi|259850320|gb|EZ210598.1| TSA: Artemisia annua strain Artemis Contig7609.Aylt mRNA sequence
96	1	Artemis_contig	gi|259550993	284	58744	17	11	9	6	0.45	3	gi|259550993|gb|EZ164452.1| TSA: Artemisia annua strain Artemis Contig23858, mRNA sequence
97	1	Artemis_contig	gi|259556258	279	31655	13	8	5	3	0.4		gi|259556258|gb|EZ169536.1| TSA: Artemisia annua strain Artemis Contig28942, mRNA sequence
98	1	Artemis_contig	gi|259859461	279	34071	12	6	9	3	0.37		gi|259859461|gb|EZ219737.1| TSA: Artemisia annua strain Artemis Contig16748.Aylt mRNA sequence
99	1	Artemis_contig	gi|259764461	275	45723	11	4	5	2	0.17		gi|259764461|gb|EZ240042.1| TSA: Artemisia annua strain Artemis Contig6712.Amlt mRNA sequence
100	1	Artemis_contig	gi|259854529	273	25214	12	4	6	2	0.32		gi|259854529|gb|EZ214805.1| TSA: Artemisia annua strain Artemis Contig11816.Aylt mRNA sequence
101	1	Artemis_contig	gi|259767112	270	38721	13	9	7	3	0.32		gi|259767112|gb|EZ242693.1| TSA: Artemisia annua strain Artemis Contig9363.Amlt mRNA sequence
102	1	Artemis_contig	gi|259721512	266	49145	11	6	4	3	0.25	6	gi|259721512|gb|EZ196726.1| TSA: Artemisia annua strain Artemis Contig10283.Aml mRNA sequence
103	1	Artemis_contig	gi|259851796	265	47773	12	9	6	3	0.25		gi|259851796|gb|EZ212074.1| TSA: Artemisia annua strain Artemis Contig9085.Aylt mRNA sequence
104	1	Artemis_contig	gi|259546183	264	36880	13	6	7	2	0.21		gi|259546183|gb|EZ160048.1| TSA: Artemisia annua strain Artemis Contig19454, mRNA sequence
105	1	Artemis_contig	gi|259849218	256	29224	6	3	4	1	0.13		gi|259849218|gb|EZ209496.1| TSA: Artemisia annua strain Artemis Contig6507.Aylt mRNA sequence
106	1	Artemis_contig	gi|259530591	253	13389	10	6	4	2	0.67		gi|259530591|gb|EZ144930.1| TSA: Artemisia annua strain Artemis Contig4336, mRNA sequence
107	1	Artemis_contig	gi|259561950	252	20085	6	6	3	3	0.69	5	gi|259561950|gb|EZ175157.1| TSA: Artemisia annua strain Artemis Contig34563, mRNA sequence
108	1	Artemis_contig	gi|259544598	247	29292	11	7	5	3	0.44		gi|259544598|gb|EZ158463.1| TSA: Artemisia annua strain Artemis Contig17869, mRNA sequence
109	1	Artemis_contig	gi|259857725	247	51816	21	11	10	5	0.42		gi|259857725|gb|EZ218001.1| TSA: Artemisia annua strain Artemis Contig15012.Aylt mRNA sequence
110	1	Artemis_contig	gi|259540434	246	54658	10	6	5	2	0.14		gi|259540434|gb|EZ154299.1| TSA: Artemisia annua strain Artemis Contig13705, mRNA sequence
111	1	Artemis_contig	gi|259845812	239	67850	10	5	5	2	0.11		gi|259845812|gb|EZ206090.1| TSA: Artemisia annua strain Artemis Contig3101.Aylt mRNA sequence
112	1	Artemis_contig	gi|259845801	236	31195	9	5	6	2	0.26		gi|259845801|gb|EZ206079.1| TSA: Artemisia annua strain Artemis Contig3090.Aylt mRNA sequence
113	1	Artemis_contig	gi|259852899	236	22161	9	6	3	2	0.37	4	gi|259852899|gb|EZ213177.1| TSA: Artemisia annua strain Artemis Contig10188.Aylt mRNA sequence
114	1	Artemis_contig	gi|259537187	235	37120	20	12	10	6	0.79		gi|259537187|gb|EZ151054.1| TSA: Artemisia annua strain Artemis Contig10460, mRNA sequence
115	1	Artemis_contig	gi|259842715	234	42986	14	6	8	2	0.18		gi|259842715|gb|EZ202996.1| TSA: Artemisia annua strain Artemis Contig7.Aylt mRNA sequence
116	1	Artemis_contig	gi|259867078	233	10902	8	6	3	2	0.87		gi|259867078|gb|EZ227354.1| TSA: Artemisia annua strain Artemis Contig24365.Aylt mRNA sequence
117	1	Artemis_contig	gi|259856186	232	13301	5	3	3	1	0.3		gi|259856186|gb|EZ216462.1| TSA: Artemisia annua strain Artemis Contig13473.Aylt mRNA sequence
118	1	Artemis_contig	gi|259849860	230	77426	12	5	9	2	0.1		gi|259849860|gb|EZ210138.1| TSA: Artemisia annua strain Artemis Contig7149.Aylt mRNA sequence
119	1	Artemis_contig	gi|259723230	229	16936	5	5	2	2	0.51	5	gi|259723230|gb|EZ198444.1| TSA: Artemisia annua strain Artemis Contig12001.Aml mRNA sequence
120	1	Artemis_contig	gi|259557137	229	12369	6	5	3	3	1.31	6	gi|259557137|gb|EZ170415.1| TSA: Artemisia annua strain Artemis Contig29821, mRNA sequence
121	1	Artemis_contig	gi|259849427	228	41561	15	10	7	4	0.41		gi|259849427|gb|EZ209705.1| TSA: Artemisia annua strain Artemis Contig6716.Aylt mRNA sequence
122	1	Artemis_contig	gi|259732582	228	23481	12	9	7	4	0.82		gi|259732582|gb|EZ181331.1| TSA: Artemisia annua strain Artemis Contig4807.Ac mRNA sequence
123	1	Artemis_contig	gi|259713369	225	44265	12	7	5	3	0.28	1	gi|259713369|gb|EZ188583.1| TSA: Artemisia annua strain Artemis Contig2140.Aml mRNA sequence
124	1	Artemis_contig	gi|259858444	222	24738	5	3	3	1	0.15		gi|259858444|gb|EZ218720.1| TSA: Artemisia annua strain Artemis Contig15731.Aylt mRNA sequence
125	1	Artemis_contig	gi|259726724	222	24892	8	6	4	2	0.33		gi|259726724|gb|EZ201938.1| TSA: Artemisia annua strain Artemis Contig15495.Aml mRNA sequence
126	1	Artemis_contig	gi|259540951	218	58797	14	4	7	2	0.13		gi|259540951|gb|EZ154816.1| TSA: Artemisia annua strain Artemis Contig14222, mRNA sequence
127	1	Artemis_contig	gi|259846315	218	63250	12	8	7	3	0.19		gi|259846315|gb|EZ206593.1| TSA: Artemisia annua strain Artemis Contig3604.Aylt mRNA sequence
128	1	Artemis_contig	gi|259533238	218	42743	13	6	6	2	0.18		gi|259533238|gb|EZ147441.1| TSA: Artemisia annua strain Artemis Contig6847, mRNA sequence
129	1	Artemis_contig	gi|259855481	217	41917	31	15	13	7	0.98		gi|259855481|gb|EZ215757.1| TSA: Artemisia annua strain Artemis Contig12768.Aylt mRNA sequence
129	2	Artemis_contig	gi|259732841	134	37685	20	7	8	4	0.61		gi|259732841|gb|EZ181590.1| TSA: Artemisia annua strain Artemis Contig5066.Ac mRNA sequence
130	1	Artemis_contig	gi|259870943	211	48616	24	9	11	5	0.45		gi|259870943|gb|EZ231219.1| TSA: Artemisia annua strain Artemis Contig28230.Aylt mRNA sequence
131	1	Artemis_contig	gi|259775014	211	17591	5	3	2	1	0.22	1	gi|259775014|gb|EZ250595.1| TSA: Artemisia annua strain Artemis Contig17265.Amlt mRNA sequence
132	1	Artemis_contig	gi|259532331	210	39749	5	3	3	1	0.09		gi|259532331|gb|EZ146551.1| TSA: Artemisia annua strain Artemis Contig5957, mRNA sequence
133	1	Artemis_contig	gi|259858725	207	16944	8	5	3	2	0.51		gi|259858725|gb|EZ219001.1| TSA: Artemisia annua strain Artemis Contig16012.Aylt mRNA sequence
134	1	Artemis_contig	gi|259557660	206	13916	4	3	2	1	0.28		gi|259557660|gb|EZ170938.1| TSA: Artemisia annua strain Artemis Contig30344, mRNA sequence
135	1	Artemis_contig	gi|259726010	205	13299	9	7	4	3	1.17		gi|259726010|gb|EZ201224.1| TSA: Artemisia annua strain Artemis Contig14781.Aml mRNA sequence
136	1	Artemis_contig	gi|259866862	204	37844	14	7	6	3	0.33		gi|259866862|gb|EZ227138.1| TSA: Artemisia annua strain Artemis Contig24149.Aylt mRNA sequence
137	1	Artemis_contig	gi|259724581	204	13621	5	3	2	1	0.29		gi|259724581|gb|EZ199795.1| TSA: Artemisia annua strain Artemis Contig13352.Aml mRNA sequence
138	1	Artemis_contig	gi|259729333	203	37766	20	14	9	5	0.61		gi|259729333|gb|EZ178082.1| TSA: Artemisia annua strain Artemis Contig1558.Ac mRNA sequence
139	1	Artemis_contig	gi|259843185	203	33076	14	7	6	4	0.54	2	gi|259843185|gb|EZ203466.1| TSA: Artemisia annua strain Artemis Contig477.Aylt mRNA sequence
139	2	Artemis_contig	gi|259725794	84	13882	4	3	2	2	0.65	1	gi|259725794|gb|EZ201008.1| TSA: Artemisia annua strain Artemis Contig14565.Aml mRNA sequence
140	1	Artemis_contig	gi|259552574	201	32103	10	6	6	2	0.25		gi|259552574|gb|EZ165866.1| TSA: Artemisia annua strain Artemis Contig25272, mRNA sequence
141	1	Artemis_contig	gi|259780275	201	19369	4	2	3	1	0.2		gi|259780275|gb|EZ255856.1| TSA: Artemisia annua strain Artemis Contig22526.Amlt mRNA sequence
142	1	Artemis_contig	gi|259546070	198	14642	8	3	4	1	0.27		gi|259546070|gb|EZ159935.1| TSA: Artemisia annua strain Artemis Contig19341, mRNA sequence
143	1	Artemis_contig	gi|259528669	197	38878	7	4	3	2	0.2		gi|259528669|gb|EZ143092.1| TSA: Artemisia annua strain Artemis Contig2498, mRNA sequence
144	1	Artemis_contig	gi|259853311	196	13453	4	3	2	1	0.29		gi|259853311|gb|EZ213589.1| TSA: Artemisia annua strain Artemis Contig10600.Aylt mRNA sequence
145	1	Artemis_contig	gi|259864078	190	41766	8	6	4	2	0.19		gi|259864078|gb|EZ224354.1| TSA: Artemisia annua strain Artemis Contig21365.Aylt mRNA sequence
146	1	Artemis_contig	gi|259867045	189	61281	19	7	11	3	0.19		gi|259867045|gb|EZ227321.1| TSA: Artemisia annua strain Artemis Contig24332.Aylt mRNA sequence
147	1	Artemis_contig	gi|259775735	188	41182	13	7	6	4	0.42		gi|259775735|gb|EZ251316.1| TSA: Artemisia annua strain Artemis Contig17986.Amlt mRNA sequence
148	1	Artemis_contig	gi|259778794	187	58256	7	3	4	1	0.06		gi|259778794|gb|EZ254375.1| TSA: Artemisia annua strain Artemis Contig21045.Amlt mRNA sequence
149	1	Artemis_contig	gi|259728131	186	21767	10	4	5	2	0.38		gi|259728131|gb|EZ176880.1| TSA: Artemisia annua strain Artemis Contig356.Ac mRNA sequence
150	1	Artemis_contig	gi|259530008	186	35013	5	3	3	1	0.11		gi|259530008|gb|EZ144431.1| TSA: Artemisia annua strain Artemis Contig3837, mRNA sequence
151	1	Artemis_contig	gi|259727000	185	30905	10	7	5	3	0.41	2	gi|259727000|gb|EZ202214.1| TSA: Artemisia annua strain Artemis Contig15771.Aml mRNA sequence
152	1	Artemis_contig	gi|259714609	184	8890	6	3	2	1	0.46	6	gi|259714609|gb|EZ189823.1| TSA: Artemisia annua strain Artemis Contig3380.Aml mRNA sequence
153	1	Artemis_contig	gi|259560806	184	37159	5	3	2	1	0.1	5	gi|259560806|gb|EZ174019.1| TSA: Artemisia annua strain Artemis Contig33425, mRNA sequence
154	1	Artemis_contig	gi|259530761	184	48343	8	4	6	2	0.16		gi|259530761|gb|EZ145065.1| TSA: Artemisia annua strain Artemis Contig4471, mRNA sequence
155	1	Artemis_contig	gi|259727133	183	39099	19	7	8	3	0.32		gi|259727133|gb|EZ202347.1| TSA: Artemisia annua strain Artemis Contig15904.Aml mRNA sequence
156	1	Artemis_contig	gi|259542289	181	36824	4	4	2	2	0.21	3	gi|259542289|gb|EZ156154.1| TSA: Artemisia annua strain Artemis Contig15560, mRNA sequence
157	1	Artemis_contig	gi|259728302	181	8309	10	6	4	2	1.23		gi|259728302|gb|EZ177051.1| TSA: Artemisia annua strain Artemis Contig527.Ac mRNA sequence
158	1	Artemis_contig	gi|259717225	181	21643	17	10	7	4	0.92		gi|259717225|gb|EZ192439.1| TSA: Artemisia annua strain Artemis Contig5996.Aml mRNA sequence
159	1	Artemis_contig	gi|259735877	179	67048	15	10	7	5	0.31		gi|259735877|gb|EZ184626.1| TSA: Artemisia annua strain Artemis Contig8102.Ac mRNA sequence
160	1	Artemis_contig	gi|259864173	179	60088	15	4	8	2	0.13		gi|259864173|gb|EZ224449.1| TSA: Artemisia annua strain Artemis Contig21460.Aylt mRNA sequence
161	1	Artemis_contig	gi|259778854	178	69302	12	5	8	3	0.17		gi|259778854|gb|EZ254435.1| TSA: Artemisia annua strain Artemis Contig21105.Amlt mRNA sequence
161	2	Artemis_contig	gi|259527766	36	15141	6	2	4	2	0.58		gi|259527766|gb|EZ142189.1| TSA: Artemisia annua strain Artemis Contig1595 mRNA sequence
162	1	Artemis_contig	gi|259780298	178	11743	11	7	4	3	1.39		gi|259780298|gb|EZ255879.1| TSA: Artemisia annua strain Artemis Contig22549.Amlt mRNA sequence
163	1	Artemis_contig	gi|259859365	178	22322	7	3	4	1	0.37		gi|259859365|gb|EZ219641.1| TSA: Artemisia annua strain Artemis Contig16652.Aylt mRNA sequence
164	1	Artemis_contig	gi|259846742	178	35155	10	6	6	2	0.23		gi|259846742|gb|EZ207020.1| TSA: Artemisia annua strain Artemis Contig4031.Aylt mRNA sequence
165	1	Artemis_contig	gi|259737624	177	27943	9	7	3	3	0.46	5	gi|259737624|gb|EZ186373.1| TSA: Artemisia annua strain Artemis Contig9849.Ac mRNA sequence
166	1	Artemis_contig	gi|259872215	176	44750	12	4	9	2	0.17		gi|259872215|gb|EZ232491.1| TSA: Artemisia annua strain Artemis Contig29502.Aylt mRNA sequence
167	1	Artemis_contig	gi|259711435	175	25955	9	3	7	1	0.15		gi|259711435|gb|EZ186649.1| TSA: Artemisia annua strain Artemis Contig206.Aml mRNA sequence
168	1	Artemis_contig	gi|259561157	174	27855	7	6	3	2	0.29		gi|259561157|gb|EZ174370.1| TSA: Artemisia annua strain Artemis Contig33776, mRNA sequence
169	1	Artemis_contig	gi|259732940	174	52271	31	10	13	5	0.41		gi|259732940|gb|EZ181689.1| TSA: Artemisia annua strain Artemis Contig5165.Ac mRNA sequence
170	1	Artemis_contig	gi|259853822	173	30814	5	3	3	1	0.12		gi|259853822|gb|EZ214098.1| TSA: Artemisia annua strain Artemis Contig11109.Aylt mRNA sequence
171	1	Artemis_contig	gi|259735868	173	44248	13	4	8	2	0.18		gi|259735868|gb|EZ184617.1| TSA: Artemisia annua strain Artemis Contig8093.Ac mRNA sequence
172	1	Artemis_contig	gi|259844445	172	36765	9	6	5	3	0.34		gi|259844445|gb|EZ204723.1| TSA: Artemisia annua strain Artemis Contig1734.Aylt mRNA sequence
173	1	Artemis_contig	gi|259538208	172	43549	14	6	8	3	0.28		gi|259538208|gb|EZ152073.1| TSA: Artemisia annua strain Artemis Contig11479, mRNA sequence
174	1	Artemis_contig	gi|259858546	172	55090	11	4	6	2	0.14		gi|259858546|gb|EZ218822.1| TSA: Artemisia annua strain Artemis Contig15833.Aylt mRNA sequence
175	1	Artemis_contig	gi|259865238	171	41541	7	3	4	1	0.09		gi|259865238|gb|EZ225514.1| TSA: Artemisia annua strain Artemis Contig22525.Aylt mRNA sequence
176	1	Artemis_contig	gi|259719090	168	26022	17	9	5	2	0.51		gi|259719090|gb|EZ194304.1| TSA: Artemisia annua strain Artemis Contig7861.Aml mRNA sequence
177	1	Artemis_contig	gi|259718278	167	24434	3	3	1	1	0.16	1	gi|259718278|gb|EZ193492.1| TSA: Artemisia annua strain Artemis Contig7049.Aml mRNA sequence
178	1	Artemis_contig	gi|259545317	167	13414	7	4	3	2	0.67		gi|259545317|gb|EZ159182.1| TSA: Artemisia annua strain Artemis Contig18588, mRNA sequence
179	1	Artemis_contig	gi|259859561	166	39321	12	6	4	3	0.31		gi|259859561|gb|EZ219837.1| TSA: Artemisia annua strain Artemis Contig16848.Aylt mRNA sequence
180	1	Artemis_contig	gi|259712095	165	11737	3	3	1	1	0.34	2	gi|259712095|gb|EZ187309.1| TSA: Artemisia annua strain Artemis Contig866.Aml mRNA sequence
181	1	Artemis_contig	gi|259861663	165	54144	21	9	12	5	0.39		gi|259861663|gb|EZ221939.1| TSA: Artemisia annua strain Artemis Contig18950.Aylt mRNA sequence
182	1	Artemis_contig	gi|259846454	165	26239	9	7	5	3	0.5		gi|259846454|gb|EZ206732.1| TSA: Artemisia annua strain Artemis Contig3743.Aylt mRNA sequence
182	2	Artemis_contig	gi|259732108	101	22336	12	3	6	2	0.37		gi|259732108|gb|EZ180857.1| TSA: Artemisia annua strain Artemis Contig4333.Ac mRNA sequence
183	1	Artemis_contig	gi|259537720	164	10266	3	3	1	1	0.39	1	gi|259537720|gb|EZ151585.1| TSA: Artemisia annua strain Artemis Contig10991, mRNA sequence
184	1	Artemis_contig	gi|259535735	164	24805	4	2	3	1	0.15		gi|259535735|gb|EZ149625.1| TSA: Artemisia annua strain Artemis Contig9031, mRNA sequence
185	1	Artemis_contig	gi|259869646	163	21183	6	3	3	1	0.18		gi|259869646|gb|EZ229922.1| TSA: Artemisia annua strain Artemis Contig26933.Aylt mRNA sequence
186	1	Artemis_contig	gi|259771383	163	46812	14	6	8	3	0.26		gi|259771383|gb|EZ246964.1| TSA: Artemisia annua strain Artemis Contig13634.Amlt mRNA sequence
187	1	Artemis_contig	gi|259872003	162	19847	6	5	2	2	0.42	4	gi|259872003|gb|EZ232279.1| TSA: Artemisia annua strain Artemis Contig29290.Aylt mRNA sequence
188	1	Artemis_contig	gi|259862893	161	10810	3	3	1	1	0.37	2	gi|259862893|gb|EZ223169.1| TSA: Artemisia annua strain Artemis Contig20180.Aylt mRNA sequence
189	1	Artemis_contig	gi|259720159	160	50127	11	6	7	3	0.24		gi|259720159|gb|EZ195373.1| TSA: Artemisia annua strain Artemis Contig8930.Aml mRNA sequence
190	1	Artemis_contig	gi|259844994	160	18544	8	2	5	1	0.21		gi|259844994|gb|EZ205272.1| TSA: Artemisia annua strain Artemis Contig2283.Aylt mRNA sequence
191	1	Artemis_contig	gi|259531744	159	42355	12	8	5	4	0.4		gi|259531744|gb|EZ146008.1| TSA: Artemisia annua strain Artemis Contig5414, mRNA sequence
192	1	Artemis_contig	gi|259723110	158	49413	22	13	8	7	0.67	2	gi|259723110|gb|EZ198324.1| TSA: Artemisia annua strain Artemis Contig11881.Aml mRNA sequence
193	1	Artemis_contig	gi|259542390	158	40667	11	4	7	2	0.19		gi|259542390|gb|EZ156255.1| TSA: Artemisia annua strain Artemis Contig15661, mRNA sequence
194	1	Artemis_contig	gi|259733398	155	9269	6	3	4	1	0.43		gi|259733398|gb|EZ182147.1| TSA: Artemisia annua strain Artemis Contig5623.Ac mRNA sequence
195	1	Artemis_contig	gi|259780855	153	40101	5	3	3	1	0.09		gi|259780855|gb|EZ256436.1| TSA: Artemisia annua strain Artemis Contig23106.Amlt mRNA sequence
196	1	Artemis_contig	gi|259863958	152	41396	10	5	5	3	0.3		gi|259863958|gb|EZ224234.1| TSA: Artemisia annua strain Artemis Contig21245.Aylt mRNA sequence
197	1	Artemis_contig	gi|259847217	152	19751	6	3	4	1	0.19		gi|259847217|gb|EZ207495.1| TSA: Artemisia annua strain Artemis Contig4506.Aylt mRNA sequence
198	1	Artemis_contig	gi|259846627	152	37974	17	6	12	3	0.33		gi|259846627|gb|EZ206905.1| TSA: Artemisia annua strain Artemis Contig3916.Aylt mRNA sequence
199	1	Artemis_contig	gi|259722728	151	20795	3	3	1	1	0.18	2	gi|259722728|gb|EZ197942.1| TSA: Artemisia annua strain Artemis Contig11499.Aml mRNA sequence
200	1	Artemis_contig	gi|259711439	150	10507	12	5	5	2	0.9		gi|259711439|gb|EZ186653.1| TSA: Artemisia annua strain Artemis Contig210.Aml mRNA sequence
201	1	Artemis_contig	gi|259865065	150	38366	6	2	3	1	0.1		gi|259865065|gb|EZ225341.1| TSA: Artemisia annua strain Artemis Contig22352.Aylt mRNA sequence
202	1	Artemis_contig	gi|259543127	150	12471	4	3	2	1	0.32		gi|259543127|gb|EZ156992.1| TSA: Artemisia annua strain Artemis Contig16398, mRNA sequence
203	1	Artemis_contig	gi|259553176	148	44759	7	3	5	1	0.08		gi|259553176|gb|EZ166458.1| TSA: Artemisia annua strain Artemis Contig25864, mRNA sequence
204	1	Artemis_contig	gi|259735608	147	29018	5	3	4	2	0.28		gi|259735608|gb|EZ184357.1| TSA: Artemisia annua strain Artemis Contig7833.Ac mRNA sequence
205	1	Artemis_contig	gi|259557721	147	25171	12	5	7	2	0.32		gi|259557721|gb|EZ170999.1| TSA: Artemisia annua strain Artemis Contig30405, mRNA sequence
206	1	Artemis_contig	gi|259869958	146	24578	12	5	7	4	0.78		gi|259869958|gb|EZ230234.1| TSA: Artemisia annua strain Artemis Contig27245.Aylt mRNA sequence
206	2	Artemis_contig	gi|259726162	146	19628	12	5	8	4	1.04		gi|259726162|gb|EZ201376.1| TSA: Artemisia annua strain Artemis Contig14933.Aml mRNA sequence
207	1	Artemis_contig	gi|259871761	145	12901	2	2	1	1	0.31	3	gi|259871761|gb|EZ232037.1| TSA: Artemisia annua strain Artemis Contig29048.Aylt mRNA sequence
208	1	Artemis_contig	gi|259539861	143	9698	14	4	6	2	1.01		gi|259539861|gb|EZ153726.1| TSA: Artemisia annua strain Artemis Contig13132, mRNA sequence
209	1	Artemis_contig	gi|259850619	143	24994	7	3	4	1	0.15		gi|259850619|gb|EZ210897.1| TSA: Artemisia annua strain Artemis Contig7908.Aylt mRNA sequence
210	1	Artemis_contig	gi|259551412	143	17430	9	6	5	2	0.49		gi|259551412|gb|EZ164843.1| TSA: Artemisia annua strain Artemis Contig24249, mRNA sequence
211	1	Artemis_contig	gi|259558046	143	21903	5	3	3	1	0.18		gi|259558046|gb|EZ171324.1| TSA: Artemisia annua strain Artemis Contig30730, mRNA sequence
212	1	Artemis_contig	gi|259556742	143	33827	8	5	3	2	0.37		gi|259556742|gb|EZ170020.1| TSA: Artemisia annua strain Artemis Contig29426, mRNA sequence
213	1	Artemis_contig	gi|259546194	143	36516	5	2	4	1	0.1		gi|259546194|gb|EZ160059.1| TSA: Artemisia annua strain Artemis Contig19465, mRNA sequence
214	1	Artemis_contig	gi|259540721	138	15397	6	4	3	2	0.57	2	gi|259540721|gb|EZ154586.1| TSA: Artemisia annua strain Artemis Contig13992, mRNA sequence
215	1	Artemis_contig	gi|259534802	141	21795	9	7	4	3	0.63		gi|259534802|gb|EZ148758.1| TSA: Artemisia annua strain Artemis Contig8164, mRNA sequence
216	1	Artemis_contig	gi|259770618	139	15980	5	3	3	1	0.24		gi|259770618|gb|EZ246199.1| TSA: Artemisia annua strain Artemis Contig12869.Amlt mRNA sequence
217	1	Artemis_contig	gi|259527430	139	26872	13	2	5	1	0.14		gi|259527430|gb|EZ141853.1| TSA: Artemisia annua strain Artemis Contig1259 mRNA sequence
218	1	Artemis_contig	gi|259718946	138	50361	8	4	6	2	0.15		gi|259718946|gb|EZ194160.1| TSA: Artemisia annua strain Artemis Contig7717.Aml mRNA sequence
219	1	Artemis_contig	gi|259718475	138	23703	17	8	10	4	1.11		gi|259718475|gb|EZ193689.1| TSA: Artemisia annua strain Artemis Contig7246.Aml mRNA sequence
219	2	Artemis_contig	gi|259537789	34	64029	8	2	8	2	0.12		gi|259537789|gb|EZ151654.1| TSA: Artemisia annua strain Artemis Contig11060, mRNA sequence
220	1	Artemis_contig	gi|259551575	138	17284	4	3	2	1	0.22		gi|259551575|gb|EZ164978.1| TSA: Artemisia annua strain Artemis Contig24384, mRNA sequence
221	1	Artemis_contig	gi|259863465	136	33931	19	5	8	2	0.23		gi|259863465|gb|EZ223741.1| TSA: Artemisia annua strain Artemis Contig20752.Aylt mRNA sequence
222	1	Artemis_contig	gi|259734024	135	24609	5	3	3	1	0.15		gi|259734024|gb|EZ182773.1| TSA: Artemisia annua strain Artemis Contig6249.Ac mRNA sequence
223	1	Artemis_contig	gi|259547040	134	53678	19	8	12	4	0.31		gi|259547040|gb|EZ160842.1| TSA: Artemisia annua strain Artemis Contig20248, mRNA sequence
224	1	Artemis_contig	gi|259728391	133	51984	12	4	8	2	0.15		gi|259728391|gb|EZ177140.1| TSA: Artemisia annua strain Artemis Contig616.Ac mRNA sequence
225	1	Artemis_contig	gi|259773841	133	24795	6	5	4	4	0.77	1	gi|259773841|gb|EZ249422.1| TSA: Artemisia annua strain Artemis Contig16092.Amlt mRNA sequence
225	2	Artemis_contig	gi|259868916	65	37794	5	3	3	2	0.21		gi|259868916|gb|EZ229192.1| TSA: Artemisia annua strain Artemis Contig26203.Aylt mRNA sequence
226	1	Artemis_contig	gi|259764358	133	11840	5	3	3	1	0.33		gi|259764358|gb|EZ239939.1| TSA: Artemisia annua strain Artemis Contig6609.Amlt mRNA sequence
227	1	Artemis_contig	gi|259719494	133	35668	9	4	6	2	0.22		gi|259719494|gb|EZ194708.1| TSA: Artemisia annua strain Artemis Contig8265.Aml mRNA sequence
228	1	Artemis_contig	gi|259845044	132	56893	19	6	9	3	0.21		gi|259845044|gb|EZ205322.1| TSA: Artemisia annua strain Artemis Contig2333.Aylt mRNA sequence
229	1	Artemis_contig	gi|259723156	131	26945	11	8	6	4	0.69		gi|259723156|gb|EZ198370.1| TSA: Artemisia annua strain Artemis Contig11927.Aml mRNA sequence
230	1	Artemis_contig	gi|259714547	131	11289	4	3	2	1	0.35		gi|259714547|gb|EZ189761.1| TSA: Artemisia annua strain Artemis Contig3318.Aml mRNA sequence
231	1	Artemis_contig	gi|259732138	131	41355	14	5	7	2	0.19		gi|259732138|gb|EZ180887.1| TSA: Artemisia annua strain Artemis Contig4363.Ac mRNA sequence
232	1	Artemis_contig	gi|259713945	131	18874	13	9	5	3	0.75		gi|259713945|gb|EZ189159.1| TSA: Artemisia annua strain Artemis Contig2716.Aml mRNA sequence
233	1	Artemis_contig	gi|259849717	130	14296	3	2	2	1	0.27		gi|259849717|gb|EZ209995.1| TSA: Artemisia annua strain Artemis Contig7006.Aylt mRNA sequence
234	1	Artemis_contig	gi|259860618	130	34556	11	6	6	4	0.51		gi|259860618|gb|EZ220894.1| TSA: Artemisia annua strain Artemis Contig17905.Aylt mRNA sequence
235	1	Artemis_contig	gi|259558480	129	76712	18	7	11	4	0.21		gi|259558480|gb|EZ171758.1| TSA: Artemisia annua strain Artemis Contig31164, mRNA sequence
236	1	Artemis_contig	gi|259532636	128	29734	8	3	5	1	0.13		gi|259532636|gb|EZ146855.1| TSA: Artemisia annua strain Artemis Contig6261, mRNA sequence
237	1	Artemis_contig	gi|259854099	128	9747	6	4	4	2	1		gi|259854099|gb|EZ214375.1| TSA: Artemisia annua strain Artemis Contig11386.Aylt mRNA sequence
237	2	Artemis_contig	gi|259736692	47	9411	5	3	3	2	1.04		gi|259736692|gb|EZ185441.1| TSA: Artemisia annua strain Artemis Contig8917.Ac mRNA sequence
238	1	Artemis_contig	gi|259726243	128	24790	9	3	4	1	0.15		gi|259726243|gb|EZ201457.1| TSA: Artemisia annua strain Artemis Contig15014.Aml mRNA sequence
239	1	Artemis_contig	gi|259728392	127	33677	10	4	5	3	0.38	5	gi|259728392|gb|EZ177141.1| TSA: Artemisia annua strain Artemis Contig617.Ac mRNA sequence
240	1	Artemis_contig	gi|259851739	125	54434	8	3	6	3	0.22		gi|259851739|gb|EZ212017.1| TSA: Artemisia annua strain Artemis Contig9028.Aylt mRNA sequence
241	1	Artemis_contig	gi|259723079	123	8657	3	3	1	1	0.47	1	gi|259723079|gb|EZ198293.1| TSA: Artemisia annua strain Artemis Contig11850.Aml mRNA sequence
242	1	Artemis_contig	gi|259718178	123	20035	7	2	4	1	0.19		gi|259718178|gb|EZ193392.1| TSA: Artemisia annua strain Artemis Contig6949.Aml mRNA sequence
243	1	Artemis_contig	gi|259760392	123	27425	5	3	3	1	0.14		gi|259760392|gb|EZ235973.1| TSA: Artemisia annua strain Artemis Contig2643.Amlt mRNA sequence
244	1	Artemis_contig	gi|259547601	121	18519	4	3	2	1	0.21		gi|259547601|gb|EZ161297.1| TSA: Artemisia annua strain Artemis Contig20703, mRNA sequence
245	1	Artemis_contig	gi|259730233	120	14112	3	2	2	1	0.28		gi|259730233|gb|EZ178982.1| TSA: Artemisia annua strain Artemis Contig2458.Ac mRNA sequence
246	1	Artemis_contig	gi|259721495	119	50130	11	5	6	3	0.24		gi|259721495|gb|EZ196709.1| TSA: Artemisia annua strain Artemis Contig10266.Aml mRNA sequence
247	1	Artemis_contig	gi|259734338	118	35270	5	3	3	1	0.11		gi|259734338|gb|EZ183087.1| TSA: Artemisia annua strain Artemis Contig6563.Ac mRNA sequence
248	1	Artemis_contig	gi|259733316	118	23379	6	2	3	1	0.16	3	gi|259733316|gb|EZ182065.1| TSA: Artemisia annua strain Artemis Contig5541.Ac mRNA sequence
249	1	Artemis_contig	gi|259542092	118	53748	15	6	10	2	0.14		gi|259542092|gb|EZ155957.1| TSA: Artemisia annua strain Artemis Contig15363, mRNA sequence
250	1	Artemis_contig	gi|259715957	117	8588	3	3	1	1	0.48	3	gi|259715957|gb|EZ191171.1| TSA: Artemisia annua strain Artemis Contig4728.Aml mRNA sequence
251	1	Artemis_contig	gi|259844781	114	33213	11	5	6	2	0.24		gi|259844781|gb|EZ205059.1| TSA: Artemisia annua strain Artemis Contig2070.Aylt mRNA sequence
252	1	Artemis_contig	gi|259562621	113	12218	3	3	1	1	0.75	1	gi|259562621|gb|EZ175828.1| TSA: Artemisia annua strain Artemis Contig35234, mRNA sequence
253	1	Artemis_contig	gi|259730573	113	63663	21	7	13	4	0.25		gi|259730573|gb|EZ179322.1| TSA: Artemisia annua strain Artemis Contig2798.Ac mRNA sequence
254	1	Artemis_contig	gi|259730973	112	8881	9	4	4	2	1.13		gi|259730973|gb|EZ179722.1| TSA: Artemisia annua strain Artemis Contig3198.Ac mRNA sequence
255	1	Artemis_contig	gi|259721776	111	64896	10	2	6	1	0.06		gi|259721776|gb|EZ196990.1| TSA: Artemisia annua strain Artemis Contig10547.Aml mRNA sequence
256	1	Artemis_contig	gi|259541233	110	26329	6	2	5	1	0.14		gi|259541233|gb|EZ155098.1| TSA: Artemisia annua strain Artemis Contig14504, mRNA sequence
257	1	Artemis_contig	gi|259728105	108	31403	11	3	6	1	0.12		gi|259728105|gb|EZ176854.1| TSA: Artemisia annua strain Artemis Contig330.Ac mRNA sequence
258	1	Artemis_contig	gi|259717953	108	21577	4	4	2	2	0.39	4	gi|259717953|gb|EZ193167.1| TSA: Artemisia annua strain Artemis Contig6724.Aml mRNA sequence
259	1	Artemis_contig	gi|259731046	108	11411	9	4	3	1	0.35		gi|259731046|gb|EZ179795.1| TSA: Artemisia annua strain Artemis Contig3271.Ac mRNA sequence
260	1	Artemis_contig	gi|259528052	108	41569	10	4	5	2	0.19		gi|259528052|gb|EZ142475.1| TSA: Artemisia annua strain Artemis Contig1881 mRNA sequence
261	1	Artemis_contig	gi|259540388	107	19337	7	5	3	3	0.73		gi|259540388|gb|EZ154253.1| TSA: Artemisia annua strain Artemis Contig13659, mRNA sequence
262	1	Artemis_contig	gi|259529761	106	61175	15	5	8	3	0.19		gi|259529761|gb|EZ144184.1| TSA: Artemisia annua strain Artemis Contig3590, mRNA sequence
263	1	Artemis_contig	gi|259557424	106	9293	8	2	5	1	0.43		gi|259557424|gb|EZ170702.1| TSA: Artemisia annua strain Artemis Contig30108, mRNA sequence
264	1	Artemis_contig	gi|259872764	105	36793	14	4	7	2	0.22		gi|259872764|gb|EZ233040.1| TSA: Artemisia annua strain Artemis Contig30051.Aylt mRNA sequence
265	1	Artemis_contig	gi|259545914	105	22564	5	3	3	1	0.17	1	gi|259545914|gb|EZ159779.1| TSA: Artemisia annua strain Artemis Contig19185, mRNA sequence
266	1	Artemis_contig	gi|259851160	103	45200	8	3	5	2	0.17		gi|259851160|gb|EZ211438.1| TSA: Artemisia annua strain Artemis Contig8449.Aylt mRNA sequence
267	1	Artemis_contig	gi|259849525	103	38765	9	4	6	2	0.2		gi|259849525|gb|EZ209803.1| TSA: Artemisia annua strain Artemis Contig6814.Aylt mRNA sequence
268	1	Artemis_contig	gi|259852094	103	27789	3	1	2	1	0.14		gi|259852094|gb|EZ212372.1| TSA: Artemisia annua strain Artemis Contig9383.Aylt mRNA sequence
269	1	Artemis_contig	gi|259854669	103	25606	6	4	3	1	0.15		gi|259854669|gb|EZ214945.1| TSA: Artemisia annua strain Artemis Contig11956.Aylt mRNA sequence
270	1	Artemis_contig	gi|259864746	103	16057	3	3	1	1	0.24	1	gi|259864746|gb|EZ225022.1| TSA: Artemisia annua strain Artemis Contig22033.Aylt mRNA sequence
271	1	Artemis_contig	gi|259722639	103	13941	11	4	5	1	0.64		gi|259722639|gb|EZ197853.1| TSA: Artemisia annua strain Artemis Contig11410.Aml mRNA sequence
272	1	Artemis_contig	gi|259852664	102	22930	10	2	4	1	0.17		gi|259852664|gb|EZ212942.1| TSA: Artemisia annua strain Artemis Contig9953.Aylt mRNA sequence
273	1	Artemis_contig	gi|259770004	102	13025	5	3	3	1	0.3		gi|259770004|gb|EZ245585.1| TSA: Artemisia annua strain Artemis Contig12255.Amlt mRNA sequence
274	1	Artemis_contig	gi|259858666	102	60719	18	10	8	5	0.35		gi|259858666|gb|EZ218942.1| TSA: Artemisia annua strain Artemis Contig15953.Aylt mRNA sequence
275	1	Artemis_contig	gi|259561987	102	68835	17	5	12	3	0.17		gi|259561987|gb|EZ175194.1| TSA: Artemisia annua strain Artemis Contig34600, mRNA sequence
276	1	Artemis_contig	gi|259866972	102	11312	5	3	3	1	0.35		gi|259866972|gb|EZ227248.1| TSA: Artemisia annua strain Artemis Contig24259.Aylt mRNA sequence
277	1	Artemis_contig	gi|259736121	100	19430	7	4	3	2	0.44		gi|259736121|gb|EZ184870.1| TSA: Artemisia annua strain Artemis Contig8346.Ac mRNA sequence
278	1	Artemis_contig	gi|259778607	99	68282	6	4	4	2	0.11		gi|259778607|gb|EZ254188.1| TSA: Artemisia annua strain Artemis Contig20858.Amlt mRNA sequence
279	1	Artemis_contig	gi|259770692	99	46512	9	3	6	1	0.08		gi|259770692|gb|EZ246273.1| TSA: Artemisia annua strain Artemis Contig12943.Amlt mRNA sequence
280	1	Artemis_contig	gi|259713588	98	37239	13	8	7	4	0.47		gi|259713588|gb|EZ188802.1| TSA: Artemisia annua strain Artemis Contig2359.Aml mRNA sequence
281	1	Artemis_contig	gi|259736444	97	13923	8	5	3	1	0.65		gi|259736444|gb|EZ185193.1| TSA: Artemisia annua strain Artemis Contig8669.Ac mRNA sequence
282	1	Artemis_contig	gi|259865455	97	24209	9	5	5	2	0.34		gi|259865455|gb|EZ225731.1| TSA: Artemisia annua strain Artemis Contig22742.Aylt mRNA sequence
283	1	Artemis_contig	gi|259864871	95	43129	8	3	7	2	0.18		gi|259864871|gb|EZ225147.1| TSA: Artemisia annua strain Artemis Contig22158.Aylt mRNA sequence
284	1	Artemis_contig	gi|259544192	95	46536	18	4	10	3	0.26		gi|259544192|gb|EZ158057.1| TSA: Artemisia annua strain Artemis Contig17463, mRNA sequence
285	1	Artemis_contig	gi|259533999	94	16093	4	3	2	1	0.24		gi|259533999|gb|EZ148100.1| TSA: Artemisia annua strain Artemis Contig7506, mRNA sequence
286	1	Artemis_contig	gi|259852548	94	29746	7	3	3	1	0.13		gi|259852548|gb|EZ212826.1| TSA: Artemisia annua strain Artemis Contig9837.Aylt mRNA sequence
287	1	Artemis_contig	gi|259847583	93	28431	17	8	8	4	0.65		gi|259847583|gb|EZ207861.1| TSA: Artemisia annua strain Artemis Contig4872.Aylt mRNA sequence
288	1	Artemis_contig	gi|259551038	93	23714	5	3	3	1	0.16		gi|259551038|gb|EZ164493.1| TSA: Artemisia annua strain Artemis Contig23899, mRNA sequence
289	1	Artemis_contig	gi|259759531	93	13062	4	2	2	1	0.3		gi|259759531|gb|EZ235112.1| TSA: Artemisia annua strain Artemis Contig1782.Amlt mRNA sequence
290	1	Artemis_contig	gi|259530949	93	34159	7	4	5	2	0.23		gi|259530949|gb|EZ145221.1| TSA: Artemisia annua strain Artemis Contig4627, mRNA sequence
291	1	Artemis_contig	gi|259729868	92	15318	6	5	2	2	0.57	1	gi|259729868|gb|EZ178617.1| TSA: Artemisia annua strain Artemis Contig2093.Ac mRNA sequence
291	2	Artemis_contig	gi|259849623	25	48774	12	3	6	2	0.16		gi|259849623|gb|EZ209901.1| TSA: Artemisia annua strain Artemis Contig6912.Aylt mRNA sequence
292	1	Artemis_contig	gi|259529277	92	42027	11	6	6	3	0.29		gi|259529277|gb|EZ143700.1| TSA: Artemisia annua strain Artemis Contig3106, mRNA sequence
292	2	Artemis_contig	gi|259724833	60	39420	11	5	6	3	0.31		gi|259724833|gb|EZ200047.1| TSA: Artemisia annua strain Artemis Contig13604.Aml mRNA sequence
293	1	Artemis_contig	gi|259544537	92	34300	3	2	2	1	0.11		gi|259544537|gb|EZ158402.1| TSA: Artemisia annua strain Artemis Contig17808, mRNA sequence
294	1	Artemis_contig	gi|259853365	92	33888	12	5	4	2	0.24		gi|259853365|gb|EZ213643.1| TSA: Artemisia annua strain Artemis Contig10654.Aylt mRNA sequence
295	1	Artemis_contig	gi|259733525	92	22525	3	3	1	1	0.17	5	gi|259733525|gb|EZ182274.1| TSA: Artemisia annua strain Artemis Contig5750.Ac mRNA sequence
296	1	Artemis_contig	gi|259718039	92	10771	4	3	2	1	0.37		gi|259718039|gb|EZ193253.1| TSA: Artemisia annua strain Artemis Contig6810.Aml mRNA sequence
297	1	Artemis_contig	gi|259771892	91	25826	7	2	4	1	0.15		gi|259771892|gb|EZ247473.1| TSA: Artemisia annua strain Artemis Contig14143.Amlt mRNA sequence
298	1	Artemis_contig	gi|259717924	91	22909	3	1	3	1	0.17		gi|259717924|gb|EZ193138.1| TSA: Artemisia annua strain Artemis Contig6695.Aml mRNA sequence
299	1	Artemis_contig	gi|259861140	90	56525	16	2	11	1	0.07		gi|259861140|gb|EZ221416.1| TSA: Artemisia annua strain Artemis Contig18427.Aylt mRNA sequence
300	1	Artemis_contig	gi|259561224	90	35688	13	5	7	4	0.49		gi|259561224|gb|EZ174437.1| TSA: Artemisia annua strain Artemis Contig33843, mRNA sequence
301	1	Artemis_contig	gi|259869571	90	32175	8	3	6	2	0.25		gi|259869571|gb|EZ229847.1| TSA: Artemisia annua strain Artemis Contig26858.Aylt mRNA sequence
301	2	Artemis_contig	gi|259726575	85	21594	5	4	3	2	0.39		gi|259726575|gb|EZ201789.1| TSA: Artemisia annua strain Artemis Contig15346.Aml mRNA sequence
302	1	Artemis_contig	gi|259779742	90	38218	8	2	6	1	0.1		gi|259779742|gb|EZ255323.1| TSA: Artemisia annua strain Artemis Contig21993.Amlt mRNA sequence
303	1	Artemis_contig	gi|259867976	89	37759	21	10	10	6	0.77		gi|259867976|gb|EZ228252.1| TSA: Artemisia annua strain Artemis Contig25263.Aylt mRNA sequence
304	1	Artemis_contig	gi|259847631	88	31487	11	3	6	2	0.25		gi|259847631|gb|EZ207909.1| TSA: Artemisia annua strain Artemis Contig4920.Aylt mRNA sequence
305	1	Artemis_contig	gi|259842841	88	129202	16	4	12	3	0.09		gi|259842841|gb|EZ203122.1| TSA: Artemisia annua strain Artemis Contig133.Aylt mRNA sequence
306	1	Artemis_contig	gi|259736557	88	20375	10	5	3	2	0.41		gi|259736557|gb|EZ185306.1| TSA: Artemisia annua strain Artemis Contig8782.Ac mRNA sequence
307	1	Artemis_contig	gi|259545912	87	19876	13	4	8	2	0.42		gi|259545912|gb|EZ159777.1| TSA: Artemisia annua strain Artemis Contig19183, mRNA sequence
308	1	Artemis_contig	gi|259849616	87	40356	20	6	9	3	0.31		gi|259849616|gb|EZ209894.1| TSA: Artemisia annua strain Artemis Contig6905.Aylt mRNA sequence
309	1	Artemis_contig	gi|259537216	86	33878	7	3	5	1	0.11		gi|259537216|gb|EZ151083.1| TSA: Artemisia annua strain Artemis Contig10489, mRNA sequence
310	1	Artemis_contig	gi|259559919	86	16008	3	2	2	1	0.24	6	gi|259559919|gb|EZ173132.1| TSA: Artemisia annua strain Artemis Contig32538, mRNA sequence
311	1	Artemis_contig	gi|259554781	86	31218	3	2	2	1	0.12		gi|259554781|gb|EZ168059.1| TSA: Artemisia annua strain Artemis Contig27465, mRNA sequence
312	1	Artemis_contig	gi|259844555	85	25805	8	2	5	1	0.15		gi|259844555|gb|EZ204833.1| TSA: Artemisia annua strain Artemis Contig1844.Aylt mRNA sequence
313	1	Artemis_contig	gi|259851142	84	12801	5	2	4	1	0.31		gi|259851142|gb|EZ211420.1| TSA: Artemisia annua strain Artemis Contig8431.Aylt mRNA sequence
314	1	Artemis_contig	gi|259846653	83	53311	18	5	9	3	0.23		gi|259846653|gb|EZ206931.1| TSA: Artemisia annua strain Artemis Contig3942.Aylt mRNA sequence
315	1	Artemis_contig	gi|259536125	83	39487	2	1	2	1	0.09	1	gi|259536125|gb|EZ149992.1| TSA: Artemisia annua strain Artemis Contig9398, mRNA sequence
316	1	Artemis_contig	gi|259776103	83	44995	14	3	9	1	0.08		gi|259776103|gb|EZ251684.1| TSA: Artemisia annua strain Artemis Contig18354.Amlt mRNA sequence
317	1	Artemis_contig	gi|259780786	82	18041	6	3	2	1	0.21		gi|259780786|gb|EZ256367.1| TSA: Artemisia annua strain Artemis Contig23037.Amlt mRNA sequence
318	1	Artemis_contig	gi|259733776	82	35107	10	4	7	2	0.23		gi|259733776|gb|EZ182525.1| TSA: Artemisia annua strain Artemis Contig6001.Ac mRNA sequence
319	1	Artemis_contig	gi|259854808	82	16467	6	3	2	1	0.24		gi|259854808|gb|EZ215084.1| TSA: Artemisia annua strain Artemis Contig12095.Aylt mRNA sequence
320	1	Artemis_contig	gi|259553774	82	43371	7	3	4	1	0.09		gi|259553774|gb|EZ167056.1| TSA: Artemisia annua strain Artemis Contig26462, mRNA sequence
321	1	Artemis_contig	gi|259712504	81	42420	11	5	7	3	0.29		gi|259712504|gb|EZ187718.1| TSA: Artemisia annua strain Artemis Contig1275.Aml mRNA sequence
322	1	Artemis_contig	gi|259715024	80	17112	9	6	4	3	0.85	5	gi|259715024|gb|EZ190238.1| TSA: Artemisia annua strain Artemis Contig3795.Aml mRNA sequence
323	1	Artemis_contig	gi|259551196	78	42879	17	7	8	4	0.4		gi|259551196|gb|EZ164629.1| TSA: Artemisia annua strain Artemis Contig24035, mRNA sequence
324	1	Artemis_contig	gi|259733413	78	19519	12	5	6	3	0.71		gi|259733413|gb|EZ182162.1| TSA: Artemisia annua strain Artemis Contig5638.Ac mRNA sequence
325	1	Artemis_contig	gi|259563215	78	31975	7	3	5	1	0.12		gi|259563215|gb|EZ176422.1| TSA: Artemisia annua strain Artemis Contig35828, mRNA sequence
326	1	Artemis_contig	gi|259724626	78	14214	3	3	1	1	0.28	4	gi|259724626|gb|EZ199840.1| TSA: Artemisia annua strain Artemis Contig13397.Aml mRNA sequence
327	1	Artemis_contig	gi|259715317	77	11844	4	3	2	1	0.33		gi|259715317|gb|EZ190531.1| TSA: Artemisia annua strain Artemis Contig4088.Aml mRNA sequence
328	1	Artemis_contig	gi|259527117	77	18265	5	3	3	1	0.21		gi|259527117|gb|EZ141540.1| TSA: Artemisia annua strain Artemis Contig946 mRNA sequence
329	1	Artemis_contig	gi|259548909	76	6123	8	3	3	1	0.7		gi|259548909|gb|EZ162478.1| TSA: Artemisia annua strain Artemis Contig21884, mRNA sequence
330	1	Artemis_contig	gi|259561944	76	19715	13	4	7	2	0.43		gi|259561944|gb|EZ175151.1| TSA: Artemisia annua strain Artemis Contig34557, mRNA sequence
331	1	Artemis_contig	gi|259850524	76	15336	4	2	2	1	0.25		gi|259850524|gb|EZ210802.1| TSA: Artemisia annua strain Artemis Contig7813.Aylt mRNA sequence
332	1	Artemis_contig	gi|259865147	75	33990	10	1	7	1	0.11		gi|259865147|gb|EZ225423.1| TSA: Artemisia annua strain Artemis Contig22434.Aylt mRNA sequence
333	1	Artemis_contig	gi|259869566	75	23443	5	4	3	2	0.35		gi|259869566|gb|EZ229842.1| TSA: Artemisia annua strain Artemis Contig26853.Aylt mRNA sequence
334	1	Artemis_contig	gi|259850171	75	80002	6	3	4	1	0.05		gi|259850171|gb|EZ210449.1| TSA: Artemisia annua strain Artemis Contig7460.Aylt mRNA sequence
335	1	Artemis_contig	gi|259778318	75	62358	13	2	8	1	0.06		gi|259778318|gb|EZ253899.1| TSA: Artemisia annua strain Artemis Contig20569.Amlt mRNA sequence
336	1	Artemis_contig	gi|259545659	74	25527	6	4	2	2	0.32	3	gi|259545659|gb|EZ159524.1| TSA: Artemisia annua strain Artemis Contig18930, mRNA sequence
337	1	Artemis_contig	gi|259548958	74	9199	5	3	2	1	0.44		gi|259548958|gb|EZ162527.1| TSA: Artemisia annua strain Artemis Contig21933, mRNA sequence
338	1	Artemis_contig	gi|259848182	74	25158	7	4	3	2	0.32		gi|259848182|gb|EZ208460.1| TSA: Artemisia annua strain Artemis Contig5471.Aylt mRNA sequence
339	1	Artemis_contig	gi|259737424	73	9026	7	3	4	1	0.45		gi|259737424|gb|EZ186173.1| TSA: Artemisia annua strain Artemis Contig9649.Ac mRNA sequence
340	1	Artemis_contig	gi|259859449	72	29493	3	3	1	1	0.13	2	gi|259859449|gb|EZ219725.1| TSA: Artemisia annua strain Artemis Contig16736.Aylt mRNA sequence
341	1	Artemis_contig	gi|259723553	72	28242	6	4	4	2	0.29		gi|259723553|gb|EZ198767.1| TSA: Artemisia annua strain Artemis Contig12324.Aml mRNA sequence
342	1	Artemis_contig	gi|259735502	72	10992	4	2	2	1	0.36	3	gi|259735502|gb|EZ184251.1| TSA: Artemisia annua strain Artemis Contig7727.Ac mRNA sequence
343	1	Artemis_contig	gi|259535267	72	23686	9	3	4	1	0.16		gi|259535267|gb|EZ149163.1| TSA: Artemisia annua strain Artemis Contig8569, mRNA sequence
344	1	Artemis_contig	gi|259758479	72	7682	6	3	2	1	0.54	6	gi|259758479|gb|EZ234060.1| TSA: Artemisia annua strain Artemis Contig730.Amlt mRNA sequence
345	1	Artemis_contig	gi|259843729	72	17393	2	1	2	1	0.22		gi|259843729|gb|EZ204010.1| TSA: Artemisia annua strain Artemis Contig1021.Aylt mRNA sequence
346	1	Artemis_contig	gi|259735104	71	30207	9	3	7	1	0.13		gi|259735104|gb|EZ183853.1| TSA: Artemisia annua strain Artemis Contig7329.Ac mRNA sequence
347	1	Artemis_contig	gi|259772094	71	64647	15	3	8	1	0.06		gi|259772094|gb|EZ247675.1| TSA: Artemisia annua strain Artemis Contig14345.Amlt mRNA sequence
348	1	Artemis_contig	gi|259772321	71	41778	13	5	7	3	0.29		gi|259772321|gb|EZ247902.1| TSA: Artemisia annua strain Artemis Contig14572.Amlt mRNA sequence
349	1	Artemis_contig	gi|259764592	71	29929	11	3	4	1	0.13		gi|259764592|gb|EZ240173.1| TSA: Artemisia annua strain Artemis Contig6843.Amlt mRNA sequence
350	1	Artemis_contig	gi|259539439	70	25267	4	3	2	1	0.15		gi|259539439|gb|EZ153304.1| TSA: Artemisia annua strain Artemis Contig12710, mRNA sequence
351	1	Artemis_contig	gi|259726063	70	9996	3	3	1	1	0.4	1	gi|259726063|gb|EZ201277.1| TSA: Artemisia annua strain Artemis Contig14834.Aml mRNA sequence
352	1	Artemis_contig	gi|259780728	70	23741	8	5	4	2	0.35		gi|259780728|gb|EZ256309.1| TSA: Artemisia annua strain Artemis Contig22979.Amlt mRNA sequence
353	1	Artemis_contig	gi|259719153	69	16230	3	3	1	1	0.24	1	gi|259719153|gb|EZ194367.1| TSA: Artemisia annua strain Artemis Contig7924.Aml mRNA sequence
354	1	Artemis_contig	gi|259529626	69	34435	4	2	4	2	0.23		gi|259529626|gb|EZ144049.1| TSA: Artemisia annua strain Artemis Contig3455, mRNA sequence
355	1	Artemis_contig	gi|259534452	69	35475	7	5	3	2	0.22		gi|259534452|gb|EZ148471.1| TSA: Artemisia annua strain Artemis Contig7877, mRNA sequence
356	1	Artemis_contig	gi|259537923	68	50385	10	3	6	1	0.07		gi|259537923|gb|EZ151788.1| TSA: Artemisia annua strain Artemis Contig11194, mRNA sequence
357	1	Artemis_contig	gi|259870481	68	20561	9	2	6	2	0.41		gi|259870481|gb|EZ230757.1| TSA: Artemisia annua strain Artemis Contig27768.Aylt mRNA sequence
358	1	Artemis_contig	gi|259543425	68	23738	7	2	5	1	0.16		gi|259543425|gb|EZ157290.1| TSA: Artemisia annua strain Artemis Contig16696, mRNA sequence
359	1	Artemis_contig	gi|259731620	68	22020	3	1	3	1	0.17		gi|259731620|gb|EZ180369.1| TSA: Artemisia annua strain Artemis Contig3845.Ac mRNA sequence
360	1	Artemis_contig	gi|259762605	68	14267	3	2	1	1	0.27	1	gi|259762605|gb|EZ238186.1| TSA: Artemisia annua strain Artemis Contig4856.Amlt mRNA sequence
361	1	Artemis_contig	gi|259528276	67	45392	7	1	5	1	0.08		gi|259528276|gb|EZ142699.1| TSA: Artemisia annua strain Artemis Contig2105, mRNA sequence
362	1	Artemis_contig	gi|259856139	67	27300	8	7	4	3	0.48	5	gi|259856139|gb|EZ216415.1| TSA: Artemisia annua strain Artemis Contig13426.Aylt mRNA sequence
363	1	Artemis_contig	gi|259722403	67	17203	4	3	2	1	0.23	2	gi|259722403|gb|EZ197617.1| TSA: Artemisia annua strain Artemis Contig11174.Aml mRNA sequence
364	1	Artemis_contig	gi|259727127	67	12312	4	2	3	1	0.32	2	gi|259727127|gb|EZ202341.1| TSA: Artemisia annua strain Artemis Contig15898.Aml mRNA sequence
365	1	Artemis_contig	gi|259736803	67	22805	5	2	3	2	0.36	5	gi|259736803|gb|EZ185552.1| TSA: Artemisia annua strain Artemis Contig9028.Ac mRNA sequence
366	1	Artemis_contig	gi|259721472	67	23991	13	7	3	2	0.34	2	gi|259721472|gb|EZ196686.1| TSA: Artemisia annua strain Artemis Contig10243.Aml mRNA sequence
367	1	Artemis_contig	gi|259716172	67	28779	10	3	5	1	0.13		gi|259716172|gb|EZ191386.1| TSA: Artemisia annua strain Artemis Contig4943.Aml mRNA sequence
368	1	Artemis_contig	gi|259722613	66	37322	6	2	4	2	0.21		gi|259722613|gb|EZ197827.1| TSA: Artemisia annua strain Artemis Contig11384.Aml mRNA sequence
369	1	Artemis_contig	gi|259731224	66	15767	2	2	1	1	0.25	1	gi|259731224|gb|EZ179973.1| TSA: Artemisia annua strain Artemis Contig3449.Ac mRNA sequence
370	1	Artemis_contig	gi|259538545	66	19202	5	4	1	1	0.44	2	gi|259538545|gb|EZ152410.1| TSA: Artemisia annua strain Artemis Contig11816, mRNA sequence
371	1	Artemis_contig	gi|259764793	65	19386	7	3	4	1	0.2	6	gi|259764793|gb|EZ240374.1| TSA: Artemisia annua strain Artemis Contig7044.Amlt mRNA sequence
372	1	Artemis_contig	gi|259860098	65	58195	10	4	7	2	0.13		gi|259860098|gb|EZ220374.1| TSA: Artemisia annua strain Artemis Contig17385.Aylt mRNA sequence
373	1	Artemis_contig	gi|259844441	65	32228	5	1	4	1	0.12		gi|259844441|gb|EZ204719.1| TSA: Artemisia annua strain Artemis Contig1730.Aylt mRNA sequence
374	1	Artemis_contig	gi|259716544	64	33127	10	2	8	1	0.11		gi|259716544|gb|EZ191758.1| TSA: Artemisia annua strain Artemis Contig5315.Aml mRNA sequence
375	1	Artemis_contig	gi|259536460	64	22724	6	4	4	3	0.59	2	gi|259536460|gb|EZ150327.1| TSA: Artemisia annua strain Artemis Contig9733, mRNA sequence
376	1	Artemis_contig	gi|259867908	63	50501	7	1	4	1	0.07		gi|259867908|gb|EZ228184.1| TSA: Artemisia annua strain Artemis Contig25195.Aylt mRNA sequence
377	1	Artemis_contig	gi|259775596	63	25369	7	2	5	1	0.15		gi|259775596|gb|EZ251177.1| TSA: Artemisia annua strain Artemis Contig17847.Amlt mRNA sequence
378	1	Artemis_contig	gi|259560379	63	46920	9	4	6	2	0.17		gi|259560379|gb|EZ173592.1| TSA: Artemisia annua strain Artemis Contig32998, mRNA sequence
379	1	Artemis_contig	gi|259847940	63	25579	7	2	4	1	0.15		gi|259847940|gb|EZ208218.1| TSA: Artemisia annua strain Artemis Contig5229.Aylt mRNA sequence
380	1	Artemis_contig	gi|259850890	62	15843	4	1	3	1	0.25		gi|259850890|gb|EZ211168.1| TSA: Artemisia annua strain Artemis Contig8179.Aylt mRNA sequence
381	1	Artemis_contig	gi|259728997	62	143541	20	5	14	3	0.08		gi|259728997|gb|EZ177746.1| TSA: Artemisia annua strain Artemis Contig1222.Ac mRNA sequence
382	1	Artemis_contig	gi|259843223	62	9633	5	2	2	1	0.42	4	gi|259843223|gb|EZ203504.1| TSA: Artemisia annua strain Artemis Contig515.Aylt mRNA sequence
383	1	Artemis_contig	gi|259868301	61	59268	12	3	9	2	0.13		gi|259868301|gb|EZ228577.1| TSA: Artemisia annua strain Artemis Contig25588.Aylt mRNA sequence
384	1	Artemis_contig	gi|259855761	61	23941	8	3	5	2	0.34		gi|259855761|gb|EZ216037.1| TSA: Artemisia annua strain Artemis Contig13048.Aylt mRNA sequence
385	1	Artemis_contig	gi|259562385	61	42149	8	2	4	1	0.09		gi|259562385|gb|EZ175592.1| TSA: Artemisia annua strain Artemis Contig34998, mRNA sequence
386	1	Artemis_contig	gi|259769974	61	28275	12	2	7	2	0.29		gi|259769974|gb|EZ245555.1| TSA: Artemisia annua strain Artemis Contig12225.Amlt mRNA sequence
387	1	Artemis_contig	gi|259852401	60	39032	10	2	6	1	0.1		gi|259852401|gb|EZ212679.1| TSA: Artemisia annua strain Artemis Contig9690.Aylt mRNA sequence
388	1	Artemis_contig	gi|259769319	60	32311	5	3	3	1	0.12		gi|259769319|gb|EZ244900.1| TSA: Artemisia annua strain Artemis Contig11570.Amlt mRNA sequence
389	1	Artemis_contig	gi|259869948	59	88840	6	3	4	1	0.04		gi|259869948|gb|EZ230224.1| TSA: Artemisia annua strain Artemis Contig27235.Aylt mRNA sequence
390	1	Artemis_contig	gi|259735627	59	23395	7	3	5	1	0.16		gi|259735627|gb|EZ184376.1| TSA: Artemisia annua strain Artemis Contig7852.Ac mRNA sequence
391	1	Artemis_contig	gi|259762534	58	33693	2	1	2	1	0.11		gi|259762534|gb|EZ238115.1| TSA: Artemisia annua strain Artemis Contig4785.Amlt mRNA sequence
392	1	Artemis_contig	gi|259849290	57	12720	4	3	2	1	0.31	2	gi|259849290|gb|EZ209568.1| TSA: Artemisia annua strain Artemis Contig6579.Aylt mRNA sequence
393	1	Artemis_contig	gi|259856895	57	50719	5	2	3	1	0.07		gi|259856895|gb|EZ217171.1| TSA: Artemisia annua strain Artemis Contig14182.Aylt mRNA sequence
394	1	Artemis_contig	gi|259846512	57	18992	4	1	3	1	0.2		gi|259846512|gb|EZ206790.1| TSA: Artemisia annua strain Artemis Contig3801.Aylt mRNA sequence
395	1	Artemis_contig	gi|259723814	57	12427	4	2	2	1	0.32		gi|259723814|gb|EZ199028.1| TSA: Artemisia annua strain Artemis Contig12585.Aml mRNA sequence
396	1	Artemis_contig	gi|259549060	57	10247	1	1	1	1	0.39	3	gi|259549060|gb|EZ162629.1| TSA: Artemisia annua strain Artemis Contig22035, mRNA sequence
397	1	Artemis_contig	gi|259860439	57	21321	6	1	4	1	0.18		gi|259860439|gb|EZ220715.1| TSA: Artemisia annua strain Artemis Contig17726.Aylt mRNA sequence
398	1	Artemis_contig	gi|259843988	56	9391	2	1	2	1	0.43		gi|259843988|gb|EZ204266.1| TSA: Artemisia annua strain Artemis Contig1277.Aylt mRNA sequence
399	1	Artemis_contig	gi|259775579	55	16678	7	3	5	3	0.87	3	gi|259775579|gb|EZ251160.1| TSA: Artemisia annua strain Artemis Contig17830.Amlt mRNA sequence
400	1	Artemis_contig	gi|259535455	55	12600	5	2	3	1	0.31		gi|259535455|gb|EZ149345.1| TSA: Artemisia annua strain Artemis Contig8751, mRNA sequence
401	1	Artemis_contig	gi|259540606	55	27041	15	3	7	1	0.14		gi|259540606|gb|EZ154471.1| TSA: Artemisia annua strain Artemis Contig13877, mRNA sequence
402	1	Artemis_contig	gi|259778320	54	12482	1	1	1	1	0.32	2	gi|259778320|gb|EZ253901.1| TSA: Artemisia annua strain Artemis Contig20571.Amlt mRNA sequence
403	1	Artemis_contig	gi|259869306	54	15982	5	1	2	1	0.24	2	gi|259869306|gb|EZ229582.1| TSA: Artemisia annua strain Artemis Contig26593.Aylt mRNA sequence
404	1	Artemis_contig	gi|259732912	54	13102	7	3	3	1	0.3		gi|259732912|gb|EZ181661.1| TSA: Artemisia annua strain Artemis Contig5137.Ac mRNA sequence
405	1	Artemis_contig	gi|259847111	54	48108	6	3	4	1	0.08		gi|259847111|gb|EZ207389.1| TSA: Artemisia annua strain Artemis Contig4400.Aylt mRNA sequence
406	1	Artemis_contig	gi|259530789	54	27430	3	2	2	1	0.14		gi|259530789|gb|EZ145085.1| TSA: Artemisia annua strain Artemis Contig4491, mRNA sequence
407	1	Artemis_contig	gi|259530161	53	6234	6	4	2	1	0.68	2	gi|259530161|gb|EZ144583.1| TSA: Artemisia annua strain Artemis Contig3989, mRNA sequence
408	1	Artemis_contig	gi|259736764	53	21148	6	2	4	1	0.18		gi|259736764|gb|EZ185513.1| TSA: Artemisia annua strain Artemis Contig8989.Ac mRNA sequence
409	1	Artemis_contig	gi|259528415	53	28554	3	3	1	1	0.13	3	gi|259528415|gb|EZ142838.1| TSA: Artemisia annua strain Artemis Contig2244, mRNA sequence
410	1	Artemis_contig	gi|259780665	53	28101	9	2	2	1	0.13	2	gi|259780665|gb|EZ256246.1| TSA: Artemisia annua strain Artemis Contig22916.Amlt mRNA sequence
411	1	Artemis_contig	gi|259762453	52	15374	4	1	4	1	0.25		gi|259762453|gb|EZ238034.1| TSA: Artemisia annua strain Artemis Contig4704.Amlt mRNA sequence
412	1	Artemis_contig	gi|259724480	52	10607	1	1	1	1	0.38	5	gi|259724480|gb|EZ199694.1| TSA: Artemisia annua strain Artemis Contig13251.Aml mRNA sequence
413	1	Artemis_contig	gi|259551849	52	18909	5	2	4	1	0.2		gi|259551849|gb|EZ165200.1| TSA: Artemisia annua strain Artemis Contig24606, mRNA sequence
414	1	Artemis_contig	gi|259760766	52	40371	9	1	5	1	0.09		gi|259760766|gb|EZ236347.1| TSA: Artemisia annua strain Artemis Contig3017.Amlt mRNA sequence
415	1	Artemis_contig	gi|259780168	51	15478	4	2	2	1	0.25		gi|259780168|gb|EZ255749.1| TSA: Artemisia annua strain Artemis Contig22419.Amlt mRNA sequence
416	1	Artemis_contig	gi|259546003	51	24304	4	2	2	1	0.16	1	gi|259546003|gb|EZ159868.1| TSA: Artemisia annua strain Artemis Contig19274, mRNA sequence
417	1	Artemis_contig	gi|259562363	51	33064	9	3	7	2	0.24		gi|259562363|gb|EZ175570.1| TSA: Artemisia annua strain Artemis Contig34976, mRNA sequence
418	1	Artemis_contig	gi|259731538	51	18972	6	3	4	2	0.45		gi|259731538|gb|EZ180287.1| TSA: Artemisia annua strain Artemis Contig3763.Ac mRNA sequence
419	1	Artemis_contig	gi|259734380	51	11120	3	2	1	1	0.36	1	gi|259734380|gb|EZ183129.1| TSA: Artemisia annua strain Artemis Contig6605.Ac mRNA sequence
420	1	Artemis_contig	gi|259864500	51	39013	5	2	4	1	0.1		gi|259864500|gb|EZ224776.1| TSA: Artemisia annua strain Artemis Contig21787.Aylt mRNA sequence
421	1	Artemis_contig	gi|259559598	50	31192	15	4	8	2	0.26		gi|259559598|gb|EZ172829.1| TSA: Artemisia annua strain Artemis Contig32235, mRNA sequence
422	1	Artemis_contig	gi|259540103	49	15114	1	1	1	1	0.26	6	gi|259540103|gb|EZ153968.1| TSA: Artemisia annua strain Artemis Contig13374, mRNA sequence
423	1	Artemis_contig	gi|259773219	49	13966	4	2	3	1	0.28		gi|259773219|gb|EZ248800.1| TSA: Artemisia annua strain Artemis Contig15470.Amlt mRNA sequence
424	1	Artemis_contig	gi|259731847	49	17306	9	2	3	1	0.22		gi|259731847|gb|EZ180596.1| TSA: Artemisia annua strain Artemis Contig4072.Ac mRNA sequence
425	1	Artemis_contig	gi|259548198	49	22771	7	1	5	1	0.17		gi|259548198|gb|EZ161775.1| TSA: Artemisia annua strain Artemis Contig21181, mRNA sequence
426	1	Artemis_contig	gi|259772567	49	20391	8	3	5	2	0.41		gi|259772567|gb|EZ248148.1| TSA: Artemisia annua strain Artemis Contig14818.Amlt mRNA sequence
427	1	Artemis_contig	gi|259531774	49	30150	7	2	5	1	0.13		gi|259531774|gb|EZ146036.1| TSA: Artemisia annua strain Artemis Contig5442, mRNA sequence
428	1	Artemis_contig	gi|259846812	48	43159	7	1	5	1	0.09		gi|259846812|gb|EZ207090.1| TSA: Artemisia annua strain Artemis Contig4101.Aylt mRNA sequence
429	1	Artemis_contig	gi|259562681	48	25844	9	2	5	2	0.32		gi|259562681|gb|EZ175888.1| TSA: Artemisia annua strain Artemis Contig35294, mRNA sequence
430	1	Artemis_contig	gi|259537253	48	53357	12	1	7	1	0.07		gi|259537253|gb|EZ151120.1| TSA: Artemisia annua strain Artemis Contig10526, mRNA sequence
431	1	Artemis_contig	gi|259765510	48	10772	4	1	4	1	0.37		gi|259765510|gb|EZ241091.1| TSA: Artemisia annua strain Artemis Contig7761.Amlt mRNA sequence
432	1	Artemis_contig	gi|259556021	48	39470	11	3	4	2	0.2		gi|259556021|gb|EZ169299.1| TSA: Artemisia annua strain Artemis Contig28705, mRNA sequence
433	1	Artemis_contig	gi|259762209	48	11551	3	1	2	1	0.34	2	gi|259762209|gb|EZ237790.1| TSA: Artemisia annua strain Artemis Contig4460.Amlt mRNA sequence
434	1	Artemis_contig	gi|259870059	47	16401	5	1	3	1	0.24		gi|259870059|gb|EZ230335.1| TSA: Artemisia annua strain Artemis Contig27346.Aylt mRNA sequence
435	1	Artemis_contig	gi|259552119	47	22202	6	1	5	1	0.17		gi|259552119|gb|EZ165421.1| TSA: Artemisia annua strain Artemis Contig24827, mRNA sequence
436	1	Artemis_contig	gi|259864280	47	28017	4	1	4	1	0.14		gi|259864280|gb|EZ224556.1| TSA: Artemisia annua strain Artemis Contig21567.Aylt mRNA sequence
437	1	Artemis_contig	gi|259542301	46	9819	4	1	2	1	0.41	1	gi|259542301|gb|EZ156166.1| TSA: Artemisia annua strain Artemis Contig15572, mRNA sequence
438	1	Artemis_contig	gi|259721871	46	9053	7	2	4	2	1.09		gi|259721871|gb|EZ197085.1| TSA: Artemisia annua strain Artemis Contig10642.Aml mRNA sequence
439	1	Artemis_contig	gi|259544943	46	21840	7	2	2	1	0.18		gi|259544943|gb|EZ158808.1| TSA: Artemisia annua strain Artemis Contig18214, mRNA sequence
440	1	Artemis_contig	gi|259719150	46	10938	2	1	2	1	0.36		gi|259719150|gb|EZ194364.1| TSA: Artemisia annua strain Artemis Contig7921.Aml mRNA sequence
441	1	Artemis_contig	gi|259847355	45	17066	5	4	2	2	0.5	4	gi|259847355|gb|EZ207633.1| TSA: Artemisia annua strain Artemis Contig4644.Aylt mRNA sequence
442	1	Artemis_contig	gi|259561346	45	84257	7	1	7	1	0.04		gi|259561346|gb|EZ174559.1| TSA: Artemisia annua strain Artemis Contig33965, mRNA sequence
443	1	Artemis_contig	gi|259538344	45	82009	7	1	6	1	0.05		gi|259538344|gb|EZ152209.1| TSA: Artemisia annua strain Artemis Contig11615, mRNA sequence
444	1	Artemis_contig	gi|259720001	45	11236	6	1	2	1	0.36	4	gi|259720001|gb|EZ195215.1| TSA: Artemisia annua strain Artemis Contig8772.Aml mRNA sequence
445	1	Artemis_contig	gi|259555008	45	24730	2	1	2	1	0.15		gi|259555008|gb|EZ168286.1| TSA: Artemisia annua strain Artemis Contig27692, mRNA sequence
446	1	Artemis_contig	gi|259733065	45	12263	2	1	2	1	0.32		gi|259733065|gb|EZ181814.1| TSA: Artemisia annua strain Artemis Contig5290.Ac mRNA sequence
447	1	Artemis_contig	gi|259853918	45	54196	15	2	10	1	0.07		gi|259853918|gb|EZ214194.1| TSA: Artemisia annua strain Artemis Contig11205.Aylt mRNA sequence
448	1	Artemis_contig	gi|259733593	44	8917	3	1	1	1	0.46	2	gi|259733593|gb|EZ182342.1| TSA: Artemisia annua strain Artemis Contig5818.Ac mRNA sequence
449	1	Artemis_contig	gi|259846507	44	39280	5	1	5	1	0.1		gi|259846507|gb|EZ206785.1| TSA: Artemisia annua strain Artemis Contig3796.Aylt mRNA sequence
450	1	Artemis_contig	gi|259534549	44	9154	1	1	1	1	0.45	4	gi|259534549|gb|EZ148547.1| TSA: Artemisia annua strain Artemis Contig7953, mRNA sequence
451	1	Artemis_contig	gi|259768567	44	24336	5	2	4	1	0.16		gi|259768567|gb|EZ244148.1| TSA: Artemisia annua strain Artemis Contig10818.Amlt mRNA sequence
452	1	Artemis_contig	gi|259718220	44	27057	6	2	4	1	0.14		gi|259718220|gb|EZ193434.1| TSA: Artemisia annua strain Artemis Contig6991.Aml mRNA sequence
453	1	Artemis_contig	gi|259552350	44	38152	10	3	5	1	0.1		gi|259552350|gb|EZ165642.1| TSA: Artemisia annua strain Artemis Contig25048, mRNA sequence
454	1	Artemis_contig	gi|259533444	44	28043	5	2	4	1	0.13	5	gi|259533444|gb|EZ147618.1| TSA: Artemisia annua strain Artemis Contig7024, mRNA sequence
455	1	Artemis_contig	gi|259530028	43	27205	4	1	3	1	0.14		gi|259530028|gb|EZ144451.1| TSA: Artemisia annua strain Artemis Contig3857, mRNA sequence
456	1	Artemis_contig	gi|259863418	43	14857	10	2	4	1	0.26		gi|259863418|gb|EZ223694.1| TSA: Artemisia annua strain Artemis Contig20705.Aylt mRNA sequence
457	1	Artemis_contig	gi|259866317	43	8653	1	1	1	1	0.47	5	gi|259866317|gb|EZ226593.1| TSA: Artemisia annua strain Artemis Contig23604.Aylt mRNA sequence
458	1	Artemis_contig	gi|259556543	43	41407	11	3	8	2	0.3		gi|259556543|gb|EZ169821.1| TSA: Artemisia annua strain Artemis Contig29227, mRNA sequence
459	1	Artemis_contig	gi|259554821	43	11870	1	1	1	1	0.33	6	gi|259554821|gb|EZ168099.1| TSA: Artemisia annua strain Artemis Contig27505, mRNA sequence
460	1	Artemis_contig	gi|259862498	42	12018	1	1	1	1	0.33	4	gi|259862498|gb|EZ222774.1| TSA: Artemisia annua strain Artemis Contig19785.Aylt mRNA sequence
461	1	Artemis_contig	gi|259540934	42	44667	16	4	9	2	0.17		gi|259540934|gb|EZ154799.1| TSA: Artemisia annua strain Artemis Contig14205, mRNA sequence
462	1	Artemis_contig	gi|259842825	42	33764	5	2	3	1	0.11		gi|259842825|gb|EZ203106.1| TSA: Artemisia annua strain Artemis Contig117.Aylt mRNA sequence
463	1	Artemis_contig	gi|259551809	42	21167	6	3	3	1	0.18		gi|259551809|gb|EZ165168.1| TSA: Artemisia annua strain Artemis Contig24574, mRNA sequence
464	1	Artemis_contig	gi|259768632	42	10316	5	1	3	1	0.39		gi|259768632|gb|EZ244213.1| TSA: Artemisia annua strain Artemis Contig10883.Amlt mRNA sequence
465	1	Artemis_contig	gi|259861713	42	38702	13	1	7	1	0.1		gi|259861713|gb|EZ221989.1| TSA: Artemisia annua strain Artemis Contig19000.Aylt mRNA sequence
466	1	Artemis_contig	gi|259766967	42	13279	3	1	2	1	0.3		gi|259766967|gb|EZ242548.1| TSA: Artemisia annua strain Artemis Contig9218.Amlt mRNA sequence
467	1	Artemis_contig	gi|259560351	41	10837	5	1	3	1	0.37	5	gi|259560351|gb|EZ173564.1| TSA: Artemisia annua strain Artemis Contig32970, mRNA sequence
468	1	Artemis_contig	gi|259855082	41	31156	13	2	7	2	0.26		gi|259855082|gb|EZ215358.1| TSA: Artemisia annua strain Artemis Contig12369.Aylt mRNA sequence
469	1	Artemis_contig	gi|259861080	41	36312	9	4	5	2	0.22		gi|259861080|gb|EZ221356.1| TSA: Artemisia annua strain Artemis Contig18367.Aylt mRNA sequence
470	1	Artemis_contig	gi|259774879	41	11545	4	1	2	1	0.34		gi|259774879|gb|EZ250460.1| TSA: Artemisia annua strain Artemis Contig17130.Amlt mRNA sequence
471	1	Artemis_contig	gi|259728329	41	7167	6	3	3	1	0.58		gi|259728329|gb|EZ177078.1| TSA: Artemisia annua strain Artemis Contig554.Ac mRNA sequence
472	1	Artemis_contig	gi|259871183	41	12759	5	2	2	1	0.31		gi|259871183|gb|EZ231459.1| TSA: Artemisia annua strain Artemis Contig28470.Aylt mRNA sequence
473	1	Artemis_contig	gi|259551790	41	25312	1	1	1	1	0.15	2	gi|259551790|gb|EZ165153.1| TSA: Artemisia annua strain Artemis Contig24559, mRNA sequence
474	1	Artemis_contig	gi|259848412	41	16563	5	3	3	1	0.23		gi|259848412|gb|EZ208690.1| TSA: Artemisia annua strain Artemis Contig5701.Aylt mRNA sequence
475	1	Artemis_contig	gi|259558399	41	34854	5	2	4	1	0.11		gi|259558399|gb|EZ171677.1| TSA: Artemisia annua strain Artemis Contig31083, mRNA sequence
476	1	Artemis_contig	gi|259723993	41	13162	2	1	2	1	0.3		gi|259723993|gb|EZ199207.1| TSA: Artemisia annua strain Artemis Contig12764.Aml mRNA sequence
477	1	Artemis_contig	gi|259779796	40	11764	7	3	4	2	0.79	6	gi|259779796|gb|EZ255377.1| TSA: Artemisia annua strain Artemis Contig22047.Amlt mRNA sequence
478	1	Artemis_contig	gi|259759200	40	24214	4	2	2	1	0.16	4	gi|259759200|gb|EZ234781.1| TSA: Artemisia annua strain Artemis Contig1451.Amlt mRNA sequence
479	1	Artemis_contig	gi|259863042	40	27659	10	2	7	1	0.14		gi|259863042|gb|EZ223318.1| TSA: Artemisia annua strain Artemis Contig20329.Aylt mRNA sequence
480	1	Artemis_contig	gi|259530089	40	27199	4	1	3	1	0.14	5	gi|259530089|gb|EZ144512.1| TSA: Artemisia annua strain Artemis Contig3918, mRNA sequence
481	1	Artemis_contig	gi|259732295	40	11381	3	1	1	1	0.35	3	gi|259732295|gb|EZ181044.1| TSA: Artemisia annua strain Artemis Contig4520.Ac mRNA sequence
482	1	Artemis_contig	gi|259871373	40	34261	5	2	3	1	0.11		gi|259871373|gb|EZ231649.1| TSA: Artemisia annua strain Artemis Contig28660.Aylt mRNA sequence
483	1	Artemis_contig	gi|259543536	39	26112	5	2	3	2	0.31		gi|259543536|gb|EZ157401.1| TSA: Artemisia annua strain Artemis Contig16807, mRNA sequence
484	1	Artemis_contig	gi|259555253	39	17185	6	1	4	1	0.23		gi|259555253|gb|EZ168531.1| TSA: Artemisia annua strain Artemis Contig27937, mRNA sequence
485	1	Artemis_contig	gi|259554633	39	21735	7	2	3	1	0.18		gi|259554633|gb|EZ167911.1| TSA: Artemisia annua strain Artemis Contig27317, mRNA sequence
486	1	Artemis_contig	gi|259562341	38	32315	5	3	2	1	0.12		gi|259562341|gb|EZ175548.1| TSA: Artemisia annua strain Artemis Contig34954, mRNA sequence
487	1	Artemis_contig	gi|259857738	38	16526	8	2	4	1	0.23		gi|259857738|gb|EZ218014.1| TSA: Artemisia annua strain Artemis Contig15025.Aylt mRNA sequence
488	1	Artemis_contig	gi|259546770	38	17601	1	1	1	1	0.22	2	gi|259546770|gb|EZ160620.1| TSA: Artemisia annua strain Artemis Contig20026, mRNA sequence
489	1	Artemis_contig	gi|259871688	38	64539	4	1	4	1	0.06		gi|259871688|gb|EZ231964.1| TSA: Artemisia annua strain Artemis Contig28975.Aylt mRNA sequence
490	1	Artemis_contig	gi|259544453	38	9874	3	1	1	1	0.41	3	gi|259544453|gb|EZ158318.1| TSA: Artemisia annua strain Artemis Contig17724, mRNA sequence
491	1	Artemis_contig	gi|259721653	38	21134	4	2	3	1	0.18		gi|259721653|gb|EZ196867.1| TSA: Artemisia annua strain Artemis Contig10424.Aml mRNA sequence
492	1	Artemis_contig	gi|259861426	38	16439	5	1	3	1	0.24	2	gi|259861426|gb|EZ221702.1| TSA: Artemisia annua strain Artemis Contig18713.Aylt mRNA sequence
493	1	Artemis_contig	gi|259723288	38	14214	3	1	1	1	0.28	2	gi|259723288|gb|EZ198502.1| TSA: Artemisia annua strain Artemis Contig12059.Aml mRNA sequence
494	1	Artemis_contig	gi|259716979	37	32125	3	1	2	1	0.12		gi|259716979|gb|EZ192193.1| TSA: Artemisia annua strain Artemis Contig5750.Aml mRNA sequence
495	1	Artemis_contig	gi|259712719	37	11852	7	1	3	1	0.33		gi|259712719|gb|EZ187933.1| TSA: Artemisia annua strain Artemis Contig1490.Aml mRNA sequence
496	1	Artemis_contig	gi|259735638	37	37984	5	1	5	1	0.1		gi|259735638|gb|EZ184387.1| TSA: Artemisia annua strain Artemis Contig7863.Ac mRNA sequence
497	1	Artemis_contig	gi|259543479	37	38599	18	2	10	1	0.1		gi|259543479|gb|EZ157344.1| TSA: Artemisia annua strain Artemis Contig16750, mRNA sequence
498	1	Artemis_contig	gi|259537780	36	9040	4	3	2	2	1.11	6	gi|259537780|gb|EZ151645.1| TSA: Artemisia annua strain Artemis Contig11051, mRNA sequence
499	1	Artemis_contig	gi|259721958	36	12136	1	1	1	1	0.33	4	gi|259721958|gb|EZ197172.1| TSA: Artemisia annua strain Artemis Contig10729.Aml mRNA sequence
500	1	Artemis_contig	gi|259866433	36	28229	4	1	3	1	0.13		gi|259866433|gb|EZ226709.1| TSA: Artemisia annua strain Artemis Contig23720.Aylt mRNA sequence
501	1	Artemis_contig	gi|259861646	36	10051	3	2	2	1	0.4		gi|259861646|gb|EZ221922.1| TSA: Artemisia annua strain Artemis Contig18933.Aylt mRNA sequence
502	1	Artemis_contig	gi|259530081	36	15211	5	2	3	1	0.26		gi|259530081|gb|EZ144504.1| TSA: Artemisia annua strain Artemis Contig3910, mRNA sequence
503	1	Artemis_contig	gi|259556312	36	14817	4	1	2	1	0.26		gi|259556312|gb|EZ169590.1| TSA: Artemisia annua strain Artemis Contig28996, mRNA sequence
504	1	Artemis_contig	gi|259558688	36	26942	4	1	2	1	0.14	4	gi|259558688|gb|EZ171962.1| TSA: Artemisia annua strain Artemis Contig31368, mRNA sequence
505	1	Artemis_contig	gi|259539958	36	18394	4	1	3	1	0.21		gi|259539958|gb|EZ153823.1| TSA: Artemisia annua strain Artemis Contig13229, mRNA sequence
506	1	Artemis_contig	gi|259561961	35	9749	6	2	3	2	1	2	gi|259561961|gb|EZ175168.1| TSA: Artemisia annua strain Artemis Contig34574, mRNA sequence
507	1	Artemis_contig	gi|259760454	36	9807	3	2	1	1	0.41	4	gi|259760454|gb|EZ236035.1| TSA: Artemisia annua strain Artemis Contig2705.Amlt mRNA sequence
508	1	Artemis_contig	gi|259851648	36	31164	8	1	3	1	0.12		gi|259851648|gb|EZ211926.1| TSA: Artemisia annua strain Artemis Contig8937.Aylt mRNA sequence
509	1	Artemis_contig	gi|259864819	35	10226	5	1	3	1	0.39		gi|259864819|gb|EZ225095.1| TSA: Artemisia annua strain Artemis Contig22106.Aylt mRNA sequence
510	1	Artemis_contig	gi|259770750	35	9153	3	1	3	1	0.45		gi|259770750|gb|EZ246331.1| TSA: Artemisia annua strain Artemis Contig13001.Amlt mRNA sequence
511	1	Artemis_contig	gi|259713641	35	30948	6	3	4	1	0.12		gi|259713641|gb|EZ188855.1| TSA: Artemisia annua strain Artemis Contig2412.Aml mRNA sequence
512	1	Artemis_contig	gi|259857945	35	9921	3	1	1	1	0.41	4	gi|259857945|gb|EZ218221.1| TSA: Artemisia annua strain Artemis Contig15232.Aylt mRNA sequence
513	1	Artemis_contig	gi|259855915	35	37295	5	3	3	1	0.1		gi|259855915|gb|EZ216191.1| TSA: Artemisia annua strain Artemis Contig13202.Aylt mRNA sequence
514	1	Artemis_contig	gi|259529309	34	10395	1	1	1	1	0.38	3	gi|259529309|gb|EZ143732.1| TSA: Artemisia annua strain Artemis Contig3138, mRNA sequence
515	1	Artemis_contig	gi|259530508	34	27591	7	2	6	1	0.14		gi|259530508|gb|EZ144868.1| TSA: Artemisia annua strain Artemis Contig4274, mRNA sequence
516	1	Artemis_contig	gi|259866275	34	10600	4	1	2	1	0.38		gi|259866275|gb|EZ226551.1| TSA: Artemisia annua strain Artemis Contig23562.Aylt mRNA sequence
517	1	Artemis_contig	gi|259850586	34	22402	7	1	5	1	0.17		gi|259850586|gb|EZ210864.1| TSA: Artemisia annua strain Artemis Contig7875.Aylt mRNA sequence
518	1	Artemis_contig	gi|259867684	34	18671	3	1	1	1	0.21	2	gi|259867684|gb|EZ227960.1| TSA: Artemisia annua strain Artemis Contig24971.Aylt mRNA sequence
519	1	Artemis_contig	gi|259544496	34	17897	3	1	1	1	0.22	3	gi|259544496|gb|EZ158361.1| TSA: Artemisia annua strain Artemis Contig17767, mRNA sequence
520	1	Artemis_contig	gi|259731707	34	25209	5	2	3	1	0.15		gi|259731707|gb|EZ180456.1| TSA: Artemisia annua strain Artemis Contig3932.Ac mRNA sequence
521	1	Artemis_contig	gi|259856889	34	38914	7	2	4	2	0.2	2	gi|259856889|gb|EZ217165.1| TSA: Artemisia annua strain Artemis Contig14176.Aylt mRNA sequence
522	1	Artemis_contig	gi|259544043	34	39728	2	1	1	1	0.09	6	gi|259544043|gb|EZ157908.1| TSA: Artemisia annua strain Artemis Contig17314, mRNA sequence
523	1	Artemis_contig	gi|259777545	34	9859	5	2	2	1	0.41		gi|259777545|gb|EZ253126.1| TSA: Artemisia annua strain Artemis Contig19796.Amlt mRNA sequence
524	1	Artemis_contig	gi|259723921	33	8558	3	2	1	1	0.48	6	gi|259723921|gb|EZ199135.1| TSA: Artemisia annua strain Artemis Contig12692.Aml mRNA sequence
525	1	Artemis_contig	gi|259531637	33	9107	3	1	2	1	0.45		gi|259531637|gb|EZ145904.1| TSA: Artemisia annua strain Artemis Contig5310, mRNA sequence
526	1	Artemis_contig	gi|259723071	33	14832	6	1	3	1	0.26		gi|259723071|gb|EZ198285.1| TSA: Artemisia annua strain Artemis Contig11842.Aml mRNA sequence
527	1	Artemis_contig	gi|259870276	33	34612	6	1	4	1	0.11		gi|259870276|gb|EZ230552.1| TSA: Artemisia annua strain Artemis Contig27563.Aylt mRNA sequence
528	1	Artemis_contig	gi|259545366	33	11259	14	2	3	1	0.36		gi|259545366|gb|EZ159231.1| TSA: Artemisia annua strain Artemis Contig18637, mRNA sequence
529	1	Artemis_contig	gi|259553105	33	12541	3	1	2	1	0.32	2	gi|259553105|gb|EZ166387.1| TSA: Artemisia annua strain Artemis Contig25793, mRNA sequence
530	1	Artemis_contig	gi|259546237	33	25672	3	2	1	1	0.15	4	gi|259546237|gb|EZ160102.1| TSA: Artemisia annua strain Artemis Contig19508, mRNA sequence
531	1	Artemis_contig	gi|259717907	33	10909	7	2	5	2	0.87		gi|259717907|gb|EZ193121.1| TSA: Artemisia annua strain Artemis Contig6678.Aml mRNA sequence
532	1	Artemis_contig	gi|259761302	33	41145	5	1	3	1	0.09		gi|259761302|gb|EZ236883.1| TSA: Artemisia annua strain Artemis Contig3553.Amlt mRNA sequence
533	1	Artemis_contig	gi|259855901	32	24251	4	1	3	1	0.16		gi|259855901|gb|EZ216177.1| TSA: Artemisia annua strain Artemis Contig13188.Aylt mRNA sequence
534	1	Artemis_contig	gi|259535601	32	25088	9	1	6	1	0.15		gi|259535601|gb|EZ149491.1| TSA: Artemisia annua strain Artemis Contig8897, mRNA sequence
535	1	Artemis_contig	gi|259777767	32	27697	2	1	2	1	0.14		gi|259777767|gb|EZ253348.1| TSA: Artemisia annua strain Artemis Contig20018.Amlt mRNA sequence
536	1	Artemis_contig	gi|259864698	32	44886	8	1	4	1	0.08		gi|259864698|gb|EZ224974.1| TSA: Artemisia annua strain Artemis Contig21985.Aylt mRNA sequence
537	1	Artemis_contig	gi|259860956	32	24752	8	1	6	1	0.15		gi|259860956|gb|EZ221232.1| TSA: Artemisia annua strain Artemis Contig18243.Aylt mRNA sequence
538	1	Artemis_contig	gi|259547925	32	23142	2	1	2	1	0.17		gi|259547925|gb|EZ161555.1| TSA: Artemisia annua strain Artemis Contig20961, mRNA sequence
539	1	Artemis_contig	gi|259865939	32	10705	2	1	1	1	0.38	1	gi|259865939|gb|EZ226215.1| TSA: Artemisia annua strain Artemis Contig23226.Aylt mRNA sequence
540	1	Artemis_contig	gi|259551478	32	17232	2	1	1	1	0.23	4	gi|259551478|gb|EZ164898.1| TSA: Artemisia annua strain Artemis Contig24304, mRNA sequence
541	1	Artemis_contig	gi|259759444	32	31221	5	1	3	1	0.12		gi|259759444|gb|EZ235025.1| TSA: Artemisia annua strain Artemis Contig1695.Amlt mRNA sequence
542	1	Artemis_contig	gi|259729424	31	44882	14	1	7	1	0.08		gi|259729424|gb|EZ178173.1| TSA: Artemisia annua strain Artemis Contig1649.Ac mRNA sequence
543	1	Artemis_contig	gi|259537452	31	9063	3	2	1	1	0.45	5	gi|259537452|gb|EZ151319.1| TSA: Artemisia annua strain Artemis Contig10725, mRNA sequence
544	1	Artemis_contig	gi|259769530	31	28027	9	1	3	1	0.14		gi|259769530|gb|EZ245111.1| TSA: Artemisia annua strain Artemis Contig11781.Amlt mRNA sequence
545	1	Artemis_contig	gi|259726310	31	4886	2	1	1	1	0.9	2	gi|259726310|gb|EZ201524.1| TSA: Artemisia annua strain Artemis Contig15081.Aml mRNA sequence
546	1	Artemis_contig	gi|259536582	31	51611	6	1	4	1	0.07		gi|259536582|gb|EZ150449.1| TSA: Artemisia annua strain Artemis Contig9855, mRNA sequence
547	1	Artemis_contig	gi|259542250	31	59334	7	1	5	1	0.06		gi|259542250|gb|EZ156115.1| TSA: Artemisia annua strain Artemis Contig15521, mRNA sequence
548	1	Artemis_contig	gi|259779511	30	12929	6	1	3	1	0.31		gi|259779511|gb|EZ255092.1| TSA: Artemisia annua strain Artemis Contig21762.Amlt mRNA sequence
549	1	Artemis_contig	gi|259729558	30	30080	9	2	7	1	0.13		gi|259729558|gb|EZ178307.1| TSA: Artemisia annua strain Artemis Contig1783.Ac mRNA sequence
550	1	Artemis_contig	gi|259711549	30	75108	9	2	5	1	0.05		gi|259711549|gb|EZ186763.1| TSA: Artemisia annua strain Artemis Contig320.Aml mRNA sequence
551	1	Artemis_contig	gi|259855072	30	12680	6	2	3	1	0.31		gi|259855072|gb|EZ215348.1| TSA: Artemisia annua strain Artemis Contig12359.Aylt mRNA sequence
552	1	Artemis_contig	gi|259863127	30	9134	4	1	2	1	0.45		gi|259863127|gb|EZ223403.1| TSA: Artemisia annua strain Artemis Contig20414.Aylt mRNA sequence
553	1	Artemis_contig	gi|259527699	30	27779	3	1	3	1	0.14		gi|259527699|gb|EZ142122.1| TSA: Artemisia annua strain Artemis Contig1528 mRNA sequence
554	1	Artemis_contig	gi|259723052	29	13411	4	1	3	1	0.29		gi|259723052|gb|EZ198266.1| TSA: Artemisia annua strain Artemis Contig11823.Aml mRNA sequence
555	1	Artemis_contig	gi|259560961	29	33364	8	1	6	1	0.11		gi|259560961|gb|EZ174174.1| TSA: Artemisia annua strain Artemis Contig33580, mRNA sequence
556	1	Artemis_contig	gi|259711529	29	9861	2	1	1	1	0.41	3	gi|259711529|gb|EZ186743.1| TSA: Artemisia annua strain Artemis Contig300.Aml mRNA sequence
557	1	Artemis_contig	gi|259849044	29	31492	7	1	4	1	0.12		gi|259849044|gb|EZ209322.1| TSA: Artemisia annua strain Artemis Contig6333.Aylt mRNA sequence
558	1	Artemis_contig	gi|259714709	29	12760	4	1	2	1	0.31		gi|259714709|gb|EZ189923.1| TSA: Artemisia annua strain Artemis Contig3480.Aml mRNA sequence
559	1	Artemis_contig	gi|259871114	29	38099	9	1	8	1	0.1		gi|259871114|gb|EZ231390.1| TSA: Artemisia annua strain Artemis Contig28401.Aylt mRNA sequence
560	1	Artemis_contig	gi|259846482	29	29878	7	1	6	1	0.13		gi|259846482|gb|EZ206760.1| TSA: Artemisia annua strain Artemis Contig3771.Aylt mRNA sequence
561	1	Artemis_contig	gi|259535039	29	9475	7	2	2	1	0.43		gi|259535039|gb|EZ148983.1| TSA: Artemisia annua strain Artemis Contig8389, mRNA sequence
562	1	Artemis_contig	gi|259865282	29	39942	4	1	3	1	0.09		gi|259865282|gb|EZ225558.1| TSA: Artemisia annua strain Artemis Contig22569.Aylt mRNA sequence
563	1	Artemis_contig	gi|259728648	28	36016	13	3	5	1	0.1		gi|259728648|gb|EZ177397.1| TSA: Artemisia annua strain Artemis Contig873.Ac mRNA sequence
564	1	Artemis_contig	gi|259542601	28	29281	5	1	2	1	0.13		gi|259542601|gb|EZ156466.1| TSA: Artemisia annua strain Artemis Contig15872, mRNA sequence
565	1	Artemis_contig	gi|259557122	28	11657	1	1	1	1	0.34	1	gi|259557122|gb|EZ170400.1| TSA: Artemisia annua strain Artemis Contig29806, mRNA sequence
566	1	Artemis_contig	gi|259859996	28	39412	11	2	7	1	0.1		gi|259859996|gb|EZ220272.1| TSA: Artemisia annua strain Artemis Contig17283.Aylt mRNA sequence
567	1	Artemis_contig	gi|259551243	28	24662	5	1	3	1	0.15		gi|259551243|gb|EZ164676.1| TSA: Artemisia annua strain Artemis Contig24082, mRNA sequence
568	1	Artemis_contig	gi|259555301	28	20773	2	1	1	1	0.18	1	gi|259555301|gb|EZ168579.1| TSA: Artemisia annua strain Artemis Contig27985, mRNA sequence
569	1	Artemis_contig	gi|259781012	27	12745	2	1	1	1	0.31	6	gi|259781012|gb|EZ256593.1| TSA: Artemisia annua strain Artemis Contig23263.Amlt mRNA sequence
570	1	Artemis_contig	gi|259776319	27	12007	6	1	2	1	0.33		gi|259776319|gb|EZ251900.1| TSA: Artemisia annua strain Artemis Contig18570.Amlt mRNA sequence
571	1	Artemis_contig	gi|259770515	27	56513	10	1	8	1	0.07		gi|259770515|gb|EZ246096.1| TSA: Artemisia annua strain Artemis Contig12766.Amlt mRNA sequence
572	1	Artemis_contig	gi|259724620	27	17741	4	1	2	1	0.22		gi|259724620|gb|EZ199834.1| TSA: Artemisia annua strain Artemis Contig13391.Aml mRNA sequence
573	1	Artemis_contig	gi|259731558	27	9739	1	1	1	1	0.41	4	gi|259731558|gb|EZ180307.1| TSA: Artemisia annua strain Artemis Contig3783.Ac mRNA sequence
574	1	Artemis_contig	gi|259855316	27	12748	9	1	2	1	0.31		gi|259855316|gb|EZ215592.1| TSA: Artemisia annua strain Artemis Contig12603.Aylt mRNA sequence
575	1	Artemis_contig	gi|259866204	27	22744	4	1	3	1	0.17		gi|259866204|gb|EZ226480.1| TSA: Artemisia annua strain Artemis Contig23491.Aylt mRNA sequence
576	1	Artemis_contig	gi|259851841	27	11329	1	1	1	1	0.35	2	gi|259851841|gb|EZ212119.1| TSA: Artemisia annua strain Artemis Contig9130.Aylt mRNA sequence
577	1	Artemis_contig	gi|259870608	27	23667	10	2	7	2	0.35		gi|259870608|gb|EZ230884.1| TSA: Artemisia annua strain Artemis Contig27895.Aylt mRNA sequence
578	1	Artemis_contig	gi|259734145	26	41774	10	3	5	1	0.09		gi|259734145|gb|EZ182894.1| TSA: Artemisia annua strain Artemis Contig6370.Ac mRNA sequence
579	1	Artemis_contig	gi|259548838	26	10535	3	1	1	1	0.38	3	gi|259548838|gb|EZ162407.1| TSA: Artemisia annua strain Artemis Contig21813, mRNA sequence
580	1	Artemis_contig	gi|259718202	26	16936	2	1	2	1	0.23		gi|259718202|gb|EZ193416.1| TSA: Artemisia annua strain Artemis Contig6973.Aml mRNA sequence
581	1	Artemis_contig	gi|259726085	26	14775	4	1	3	1	0.26		gi|259726085|gb|EZ201299.1| TSA: Artemisia annua strain Artemis Contig14856.Aml mRNA sequence
582	1	Artemis_contig	gi|259848180	26	9440	1	1	1	1	0.43	6	gi|259848180|gb|EZ208458.1| TSA: Artemisia annua strain Artemis Contig5469.Aylt mRNA sequence
583	1	Artemis_contig	gi|259729437	26	22115	4	1	2	1	0.17		gi|259729437|gb|EZ178186.1| TSA: Artemisia annua strain Artemis Contig1662.Ac mRNA sequence
584	1	Artemis_contig	gi|259762909	26	9091	6	1	4	1	0.45		gi|259762909|gb|EZ238490.1| TSA: Artemisia annua strain Artemis Contig5160.Amlt mRNA sequence
585	1	Artemis_contig	gi|259559380	26	27179	4	1	3	1	0.14		gi|259559380|gb|EZ172630.1| TSA: Artemisia annua strain Artemis Contig32036, mRNA sequence
586	1	Artemis_contig	gi|259561649	26	36428	3	1	2	1	0.1	2	gi|259561649|gb|EZ174856.1| TSA: Artemisia annua strain Artemis Contig34262, mRNA sequence
587	1	Artemis_contig	gi|259713570	25	9882	2	1	2	1	0.41	1	gi|259713570|gb|EZ188784.1| TSA: Artemisia annua strain Artemis Contig2341.Aml mRNA sequence
588	1	Artemis_contig	gi|259727302	25	15858	4	1	2	1	0.25		gi|259727302|gb|EZ202516.1| TSA: Artemisia annua strain Artemis Contig16073.Aml mRNA sequence
589	1	Artemis_contig	gi|259541908	25	17890	4	2	2	1	0.22		gi|259541908|gb|EZ155773.1| TSA: Artemisia annua strain Artemis Contig15179, mRNA sequence
590	1	Artemis_contig	gi|259723710	25	21528	2	1	1	1	0.18	3	gi|259723710|gb|EZ198924.1| TSA: Artemisia annua strain Artemis Contig12481.Aml mRNA sequence
591	1	Artemis_contig	gi|259712311	25	22297	7	1	4	1	0.17		gi|259712311|gb|EZ187525.1| TSA: Artemisia annua strain Artemis Contig1082.Aml mRNA sequence
592	1	Artemis_contig	gi|259539001	25	34707	6	1	4	1	0.11		gi|259539001|gb|EZ152866.1| TSA: Artemisia annua strain Artemis Contig12272, mRNA sequence
593	1	Artemis_contig	gi|259717997	24	40497	6	2	5	2	0.19		gi|259717997|gb|EZ193211.1| TSA: Artemisia annua strain Artemis Contig6768.Aml mRNA sequence
594	1	Artemis_contig	gi|259528511	25	32646	6	1	4	1	0.12		gi|259528511|gb|EZ142934.1| TSA: Artemisia annua strain Artemis Contig2340, mRNA sequence
595	1	Artemis_contig	gi|259852523	25	25048	4	1	3	1	0.15		gi|259852523|gb|EZ212801.1| TSA: Artemisia annua strain Artemis Contig9812.Aylt mRNA sequence
596	1	Artemis_contig	gi|259717124	25	17423	3	1	3	1	0.22	1	gi|259717124|gb|EZ192338.1| TSA: Artemisia annua strain Artemis Contig5895.Aml mRNA sequence
597	1	Artemis_contig	gi|259860543	25	36425	7	1	4	1	0.1		gi|259860543|gb|EZ220819.1| TSA: Artemisia annua strain Artemis Contig17830.Aylt mRNA sequence
598	1	Artemis_contig	gi|259859672	25	34445	1	1	1	1	0.11	6	gi|259859672|gb|EZ219948.1| TSA: Artemisia annua strain Artemis Contig16959.Aylt mRNA sequence
599	1	Artemis_contig	gi|259533730	25	47463	4	1	4	1	0.08		gi|259533730|gb|EZ147855.1| TSA: Artemisia annua strain Artemis Contig7261, mRNA sequence
600	1	Artemis_contig	gi|259727520	25	8229	4	2	2	1	0.5		gi|259727520|gb|EZ202734.1| TSA: Artemisia annua strain Artemis Contig16291.Aml mRNA sequence
601	1	Artemis_contig	gi|259771076	24	18039	6	1	3	1	0.21		gi|259771076|gb|EZ246657.1| TSA: Artemisia annua strain Artemis Contig13327.Amlt mRNA sequence
602	1	Artemis_contig	gi|259719892	24	23980	2	1	2	1	0.16		gi|259719892|gb|EZ195106.1| TSA: Artemisia annua strain Artemis Contig8663.Aml mRNA sequence
603	1	Artemis_contig	gi|259557121	24	29232	6	1	3	1	0.13		gi|259557121|gb|EZ170399.1| TSA: Artemisia annua strain Artemis Contig29805, mRNA sequence
604	1	Artemis_contig	gi|259556443	24	14961	6	1	4	1	0.26		gi|259556443|gb|EZ169721.1| TSA: Artemisia annua strain Artemis Contig29127, mRNA sequence
605	1	Artemis_contig	gi|259858178	24	25478	6	1	3	1	0.15		gi|259858178|gb|EZ218454.1| TSA: Artemisia annua strain Artemis Contig15465.Aylt mRNA sequence
606	1	Artemis_contig	gi|259712624	24	48237	5	1	5	1	0.08		gi|259712624|gb|EZ187838.1| TSA: Artemisia annua strain Artemis Contig1395.Aml mRNA sequence
607	1	Artemis_contig	gi|259735411	24	22977	2	1	2	1	0.17		gi|259735411|gb|EZ184160.1| TSA: Artemisia annua strain Artemis Contig7636.Ac mRNA sequence
608	1	Artemis_contig	gi|259856366	24	48256	10	1	4	1	0.08		gi|259856366|gb|EZ216642.1| TSA: Artemisia annua strain Artemis Contig13653.Aylt mRNA sequence
609	1	Artemis_contig	gi|259531996	24	39169	3	1	2	1	0.1	2	gi|259531996|gb|EZ146223.1| TSA: Artemisia annua strain Artemis Contig5629, mRNA sequence
610	1	Artemis_contig	gi|259533421	23	15327	3	1	1	1	0.25	6	gi|259533421|gb|EZ147599.1| TSA: Artemisia annua strain Artemis Contig7005, mRNA sequence
611	1	Artemis_contig	gi|259859139	23	34893	5	1	3	1	0.11		gi|259859139|gb|EZ219415.1| TSA: Artemisia annua strain Artemis Contig16426.Aylt mRNA sequence
612	1	Artemis_contig	gi|259726945	23	10694	2	1	1	1	0.38	5	gi|259726945|gb|EZ202159.1| TSA: Artemisia annua strain Artemis Contig15716.Aml mRNA sequence
613	1	Artemis_contig	gi|259536028	23	57620	9	1	4	1	0.06		gi|259536028|gb|EZ149895.1| TSA: Artemisia annua strain Artemis Contig9301, mRNA sequence
614	1	Artemis_contig	gi|259865899	23	10194	3	1	2	1	0.39		gi|259865899|gb|EZ226175.1| TSA: Artemisia annua strain Artemis Contig23186.Aylt mRNA sequence
615	1	Artemis_contig	gi|259543305	23	14873	4	1	3	1	0.26		gi|259543305|gb|EZ157170.1| TSA: Artemisia annua strain Artemis Contig16576, mRNA sequence
616	1	Artemis_contig	gi|259730886	22	8538	1	1	1	1	0.48	1	gi|259730886|gb|EZ179635.1| TSA: Artemisia annua strain Artemis Contig3111.Ac mRNA sequence
617	1	Artemis_contig	gi|259715004	22	6673	3	1	1	1	0.63	3	gi|259715004|gb|EZ190218.1| TSA: Artemisia annua strain Artemis Contig3775.Aml mRNA sequence
618	1	Artemis_contig	gi|259556690	22	22064	5	1	2	1	0.17	4	gi|259556690|gb|EZ169968.1| TSA: Artemisia annua strain Artemis Contig29374, mRNA sequence
619	1	Artemis_contig	gi|259548648	22	10463	3	1	2	1	0.38		gi|259548648|gb|EZ162217.1| TSA: Artemisia annua strain Artemis Contig21623, mRNA sequence
620	1	Artemis_contig	gi|259561366	22	14741	2	1	2	1	0.26		gi|259561366|gb|EZ174579.1| TSA: Artemisia annua strain Artemis Contig33985, mRNA sequence
621	1	Artemis_contig	gi|259854244	22	16680	8	1	3	1	0.23		gi|259854244|gb|EZ214520.1| TSA: Artemisia annua strain Artemis Contig11531.Aylt mRNA sequence
622	1	Artemis_contig	gi|259543055	22	10227	1	1	1	1	0.39	4	gi|259543055|gb|EZ156920.1| TSA: Artemisia annua strain Artemis Contig16326, mRNA sequence
623	1	Artemis_contig	gi|259772600	22	31791	11	1	5	1	0.12		gi|259772600|gb|EZ248181.1| TSA: Artemisia annua strain Artemis Contig14851.Amlt mRNA sequence
624	1	Artemis_contig	gi|259848632	22	41288	8	1	5	1	0.09		gi|259848632|gb|EZ208910.1| TSA: Artemisia annua strain Artemis Contig5921.Aylt mRNA sequence
625	1	Artemis_contig	gi|259861577	22	13733	1	1	1	1	0.29	6	gi|259861577|gb|EZ221853.1| TSA: Artemisia annua strain Artemis Contig18864.Aylt mRNA sequence
626	1	Artemis_contig	gi|259859578	22	18260	6	1	5	1	0.21		gi|259859578|gb|EZ219854.1| TSA: Artemisia annua strain Artemis Contig16865.Aylt mRNA sequence
627	1	Artemis_contig	gi|259722273	21	19175	4	1	3	1	0.2		gi|259722273|gb|EZ197487.1| TSA: Artemisia annua strain Artemis Contig11044.Aml mRNA sequence
628	1	Artemis_contig	gi|259718806	21	11874	4	1	3	1	0.33		gi|259718806|gb|EZ194020.1| TSA: Artemisia annua strain Artemis Contig7577.Aml mRNA sequence
629	1	Artemis_contig	gi|259549036	21	15761	5	1	3	1	0.25		gi|259549036|gb|EZ162605.1| TSA: Artemisia annua strain Artemis Contig22011, mRNA sequence
630	1	Artemis_contig	gi|259723698	21	10547	4	1	4	1	0.38		gi|259723698|gb|EZ198912.1| TSA: Artemisia annua strain Artemis Contig12469.Aml mRNA sequence
631	1	Artemis_contig	gi|259771338	21	15893	6	1	4	1	0.25		gi|259771338|gb|EZ246919.1| TSA: Artemisia annua strain Artemis Contig13589.Amlt mRNA sequence
632	1	Artemis_contig	gi|259543423	21	10143	2	1	1	1	0.4	2	gi|259543423|gb|EZ157288.1| TSA: Artemisia annua strain Artemis Contig16694, mRNA sequence
633	1	Artemis_contig	gi|259861285	21	35980	2	1	2	1	0.1		gi|259861285|gb|EZ221561.1| TSA: Artemisia annua strain Artemis Contig18572.Aylt mRNA sequence
634	1	Artemis_contig	gi|259733662	21	9356	3	1	2	1	0.43		gi|259733662|gb|EZ182411.1| TSA: Artemisia annua strain Artemis Contig5887.Ac mRNA sequence
635	1	Artemis_contig	gi|259869178	20	21273	3	1	3	1	0.18		gi|259869178|gb|EZ229454.1| TSA: Artemisia annua strain Artemis Contig26465.Aylt mRNA sequence
636	1	Artemis_contig	gi|259545508	20	14043	5	1	3	1	0.28		gi|259545508|gb|EZ159373.1| TSA: Artemisia annua strain Artemis Contig18779, mRNA sequence
637	1	Artemis_contig	gi|259539702	20	23176	7	1	3	1	0.16		gi|259539702|gb|EZ153567.1| TSA: Artemisia annua strain Artemis Contig12973, mRNA sequence
638	1	Artemis_contig	gi|259776229	20	15845	2	1	2	1	0.25		gi|259776229|gb|EZ251810.1| TSA: Artemisia annua strain Artemis Contig18480.Amlt mRNA sequence
639	1	Artemis_contig	gi|259712828	20	18472	7	1	2	1	0.21		gi|259712828|gb|EZ188042.1| TSA: Artemisia annua strain Artemis Contig1599.Aml mRNA sequence
640	1	Artemis_contig	gi|259859748	20	30745	8	1	2	1	0.12		gi|259859748|gb|EZ220024.1| TSA: Artemisia annua strain Artemis Contig17035.Aylt mRNA sequence
641	1	Artemis_contig	gi|259527547	19	17213	1	1	1	1	0.23	4	gi|259527547|gb|EZ141970.1| TSA: Artemisia annua strain Artemis Contig1376 mRNA sequence
642	1	Artemis_contig	gi|259855261	19	22460	3	1	3	1	0.17		gi|259855261|gb|EZ215537.1| TSA: Artemisia annua strain Artemis Contig12548.Aylt mRNA sequence
643	1	Artemis_contig	gi|259860966	19	16347	8	1	3	1	0.24		gi|259860966|gb|EZ221242.1| TSA: Artemisia annua strain Artemis Contig18253.Aylt mRNA sequence
644	1	Artemis_contig	gi|259526279	19	26177	7	1	4	1	0.15		gi|259526279|gb|EZ140702.1| TSA: Artemisia annua strain Artemis Contig108 mRNA sequence
645	1	Artemis_contig	gi|259560904	19	26474	2	1	1	1	0.14	4	gi|259560904|gb|EZ174117.1| TSA: Artemisia annua strain Artemis Contig33523, mRNA sequence
646	1	Artemis_contig	gi|259722107	19	22108	7	1	4	1	0.17		gi|259722107|gb|EZ197321.1| TSA: Artemisia annua strain Artemis Contig10878.Aml mRNA sequence
647	1	Artemis_contig	gi|259720455	19	21243	3	1	2	1	0.18		gi|259720455|gb|EZ195669.1| TSA: Artemisia annua strain Artemis Contig9226.Aml mRNA sequence
648	1	Artemis_contig	gi|259555819	19	16970	1	1	1	1	0.23	2	gi|259555819|gb|EZ169097.1| TSA: Artemisia annua strain Artemis Contig28503, mRNA sequence
649	1	Artemis_contig	gi|259549351	18	48389	3	1	3	1	0.08		gi|259549351|gb|EZ162920.1| TSA: Artemisia annua strain Artemis Contig22326, mRNA sequence
650	1	Artemis_contig	gi|259543856	18	9060	3	2	1	1	0.45	3	gi|259543856|gb|EZ157721.1| TSA: Artemisia annua strain Artemis Contig17127, mRNA sequence
651	1	Artemis_contig	gi|259871014	18	30663	7	1	6	1	0.12		gi|259871014|gb|EZ231290.1| TSA: Artemisia annua strain Artemis Contig28301.Aylt mRNA sequence
652	1	Artemis_contig	gi|259856534	18	46091	6	1	5	1	0.08		gi|259856534|gb|EZ216810.1| TSA: Artemisia annua strain Artemis Contig13821.Aylt mRNA sequence
653	1	Artemis_contig	gi|259860728	17	12517	4	1	2	1	0.32		gi|259860728|gb|EZ221004.1| TSA: Artemisia annua strain Artemis Contig18015.Aylt mRNA sequence
654	1	Artemis_contig	gi|259723825	17	9993	1	1	1	1	0.4	2	gi|259723825|gb|EZ199039.1| TSA: Artemisia annua strain Artemis Contig12596.Aml mRNA sequence
655	1	Artemis_contig	gi|259770627	17	31524	5	1	2	1	0.12	3	gi|259770627|gb|EZ246208.1| TSA: Artemisia annua strain Artemis Contig12878.Amlt mRNA sequence
656	1	Artemis_contig	gi|259773499	17	26252	3	1	2	1	0.14	2	gi|259773499|gb|EZ249080.1| TSA: Artemisia annua strain Artemis Contig15750.Amlt mRNA sequence
657	1	Artemis_contig	gi|259853371	17	40006	4	1	4	1	0.09		gi|259853371|gb|EZ213649.1| TSA: Artemisia annua strain Artemis Contig10660.Aylt mRNA sequence
658	1	Artemis_contig	gi|259562994	17	10285	1	1	1	1	0.39	1	gi|259562994|gb|EZ176201.1| TSA: Artemisia annua strain Artemis Contig35607, mRNA sequence
659	1	Artemis_contig	gi|259729569	16	10569	5	1	3	1	0.38		gi|259729569|gb|EZ178318.1| TSA: Artemisia annua strain Artemis Contig1794.Ac mRNA sequence
660	1	Artemis_contig	gi|259867433	16	36540	10	1	6	1	0.1		gi|259867433|gb|EZ227709.1| TSA: Artemisia annua strain Artemis Contig24720.Aylt mRNA sequence
661	1	Artemis_contig	gi|259857876	16	30325	6	1	4	1	0.12		gi|259857876|gb|EZ218152.1| TSA: Artemisia annua strain Artemis Contig15163.Aylt mRNA sequence
662	1	Artemis_contig	gi|259771791	16	29196	10	1	5	1	0.13		gi|259771791|gb|EZ247372.1| TSA: Artemisia annua strain Artemis Contig14042.Amlt mRNA sequence
663	1	Artemis_contig	gi|259544217	16	40661	8	1	7	1	0.09		gi|259544217|gb|EZ158082.1| TSA: Artemisia annua strain Artemis Contig17488, mRNA sequence
664	1	Artemis_contig	gi|259852923	16	12245	3	1	1	1	0.32	1	gi|259852923|gb|EZ213201.1| TSA: Artemisia annua strain Artemis Contig10212.Aylt mRNA sequence
665	1	Artemis_contig	gi|259780618	15	9637	2	1	2	1	0.42	6	gi|259780618|gb|EZ256199.1| TSA: Artemisia annua strain Artemis Contig22869.Amlt mRNA sequence
666	1	Artemis_contig	gi|259552778	15	12615	9	1	4	1	0.31		gi|259552778|gb|EZ166060.1| TSA: Artemisia annua strain Artemis Contig25466, mRNA sequence
667	1	Artemis_contig	gi|259780324	14	27055	1	1	1	1	0.14	2	gi|259780324|gb|EZ255905.1| TSA: Artemisia annua strain Artemis Contig22575.Amlt mRNA sequence
668	1	Artemis_contig	gi|259732055	14	9500	1	1	1	1	0.42	5	gi|259732055|gb|EZ180804.1| TSA: Artemisia annua strain Artemis Contig4280.Ac mRNA sequence
669	1	Artemis_contig	gi|259866542	14	10683	2	1	2	1	0.38		gi|259866542|gb|EZ226818.1| TSA: Artemisia annua strain Artemis Contig23829.Aylt mRNA sequence
670	1	Artemis_contig	gi|259542970	14	27653	4	1	3	1	0.14	5	gi|259542970|gb|EZ156835.1| TSA: Artemisia annua strain Artemis Contig16241, mRNA sequence
671	1	Artemis_contig	gi|259767683	13	55850	7	1	6	1	0.07		gi|259767683|gb|EZ243264.1| TSA: Artemisia annua strain Artemis Contig9934.Amlt mRNA sequence
