# Supplementary material for: Proteomic analysis of Artemisia annua – towards elucidating the biosynthetic pathways of the antimalarial pro-drug artemisinin
Source: BMC Plant Biol. 2015 Jul 9;15:175. doi: 10.1186/s12870-015-0565-7 (PMC4496932; doi:10.1186/s12870-015-0565-7)
Supplement: Additional file 4: — MS/MS Ion Search results of the trichome-enriched sample data against the UniProtKB database (taxonomy: viridiplantae ). [file 12870_2015_565_MOESM4_ESM.csv]

Additional file 4
Type of search	MS/MS Ion Search of UniProtKB database (taxonomy: viridiplantae)
Quantitation	None
Enzyme	Trypsin
Fixed modifications	Carbamidomethyl (C)
Variable modifications	Oxidation (M)
Mass values	Monoisotopic
Protein mass	Unrestricted
Peptide mass tolerance	10 ppm
Fragment mass tolerance	0.8 Da
Max missed cleavages	2
Instrument type	ESI-TRAP
Number of queries	13,306
Significance threshold p<	0.05
Max. number of families	AUTO
Ions score or expect cut-off	0
Preferred taxonomy	All entries
Show Percolator scores?	no
Family	Member	Database	Accession	Score	Mass	Num. of matches	Num. of significant matches	Num. of sequences	Num. of significant sequences	emPAI	Description
1	1	UniProtKB_Sprot2012	Q1KXV2|ATPB_HELAN	2920	53591	100	89	18	17	3.39	ATP synthase subunit beta, chloroplastic OS=Helianthus annuus GN=atpB PE=3 SV=1
1	2	UniProtKB_Sprot2012	A0ZZ42|ATPB_GOSBA	2747	53627	100	88	19	16	3.69	ATP synthase subunit beta, chloroplastic OS=Gossypium barbadense GN=atpB PE=3 SV=1
1	3	UniProtKB_Sprot2012	P17614|ATPBM_NICPL	1191	59933	41	37	13	12	1.47	ATP synthase subunit beta, mitochondrial OS=Nicotiana plumbaginifolia GN=ATPB PE=1 SV=1
2	1	UniProtKB_Sprot2012	P48706|RBL_LACSA	1378	53318	73	56	21	17	2.38	Ribulose bisphosphate carboxylase large chain OS=Lactuca sativa GN=rbcL PE=3 SV=2
2	2	UniProtKB_Sprot2012	P48703|RBL_FRAAN	1011	52142	65	43	18	15	2.02	Ribulose bisphosphate carboxylase large chain (Fragment) OS=Fragaria ananassa GN=rbcL PE=3 SV=1
2	3	UniProtKB_Sprot2012	Q33369|RBL_CORKO	973	52286	57	35	20	11	1.13	Ribulose bisphosphate carboxylase large chain (Fragment) OS=Cornus kousa GN=rbcL PE=3 SV=1
2	4	UniProtKB_Sprot2012	P28422|RBL_HELNU	587	49208	38	27	12	8	0.93	Ribulose bisphosphate carboxylase large chain (Fragment) OS=Heliamphora nutans GN=rbcL PE=3 SV=2
2	5	UniProtKB_Sprot2012	Q32RQ1|RBL_ZYGCR	360	53089	26	16	9	6	0.5	Ribulose bisphosphate carboxylase large chain OS=Zygnema circumcarinatum GN=rbcL PE=3 SV=1
3	1	UniProtKB_Sprot2012	Q1KXW5|ATPA_HELAN	1134	55539	38	30	14	10	0.92	ATP synthase subunit alpha, chloroplastic OS=Helianthus annuus GN=atpA PE=3 SV=1
3	2	UniProtKB_Sprot2012	P18260|ATPAM_HELAN	414	55794	28	15	13	6	0.47	ATP synthase subunit alpha, mitochondrial OS=Helianthus annuus GN=ATPA PE=3 SV=1
3	3	UniProtKB_Sprot2012	A9LYH0|ATPA_ACOAM	334	55376	19	11	8	5	0.38	ATP synthase subunit alpha, chloroplastic OS=Acorus americanus GN=atpA PE=3 SV=1
3	4	UniProtKB_Sprot2012	P05493|ATPAM_PEA	311	55296	24	15	10	6	0.48	ATP synthase subunit alpha, mitochondrial OS=Pisum sativum GN=ATPA PE=3 SV=2
4	1	UniProtKB_Sprot2012	Q40677|ALFC_ORYSJ	872	42208	31	24	7	7	0.81	Fructose-bisphosphate aldolase, chloroplastic OS=Oryza sativa subsp. japonica GN=Os11g0171300 PE=1 SV=2
4	2	UniProtKB_Sprot2012	Q01516|ALFC1_PEA	502	38747	17	14	5	5	0.59	Fructose-bisphosphate aldolase 1, chloroplastic (Fragment) OS=Pisum sativum PE=1 SV=1
4	3	UniProtKB_Sprot2012	Q9ZU52|ALFC3_ARATH	69	42529	10	6	3	2	0.18	Probable fructose-bisphosphate aldolase 3, chloroplastic OS=Arabidopsis thaliana GN=FBA3 PE=1 SV=1
5	1	UniProtKB_Sprot2012	A4QKD1|PSBB_BARVE	785	56204	27	16	10	6	0.47	Photosystem II CP47 chlorophyll apoprotein OS=Barbarea verna GN=psbB PE=3 SV=1
6	1	UniProtKB_Sprot2012	Q40106|TBB2_LUPAL	685	50992	26	17	10	7	0.64	Tubulin beta-2 chain OS=Lupinus albus GN=TUBB2 PE=3 SV=1
6	2	UniProtKB_Sprot2012	Q9ZRB0|TBB3_WHEAT	628	50555	20	15	8	6	0.53	Tubulin beta-3 chain OS=Triticum aestivum GN=TUBB3 PE=2 SV=1
6	3	UniProtKB_Sprot2012	P24636|TBB4_ARATH	530	50361	21	15	8	6	0.54	Tubulin beta-4 chain OS=Arabidopsis thaliana GN=TUBB4 PE=2 SV=2
6	4	UniProtKB_Sprot2012	P20364|TBB1_DAUCA	516	36130	16	11	6	4	0.49	Tubulin beta-1 chain (Fragment) OS=Daucus carota GN=TUBB1 PE=1 SV=2
7	1	UniProtKB_Sprot2012	P09044|G3PB_TOBAC	676	47954	25	19	11	7	0.69	Glyceraldehyde-3-phosphate dehydrogenase B, chloroplastic (Fragment) OS=Nicotiana tabacum GN=GAPB PE=2 SV=1
7	2	UniProtKB_Sprot2012	P09043|G3PA_TOBAC	525	42122	20	17	7	7	0.82	Glyceraldehyde-3-phosphate dehydrogenase A, chloroplastic (Fragment) OS=Nicotiana tabacum GN=GAPA PE=2 SV=1
7	3	UniProtKB_Sprot2012	P25856|G3PA_ARATH	489	42748	20	17	8	7	0.8	Glyceraldehyde-3-phosphate dehydrogenase A, chloroplastic OS=Arabidopsis thaliana GN=GAPA PE=1 SV=3
8	1	UniProtKB_Sprot2012	Q9LEJ0|ENO1_HEVBR	649	48029	18	11	8	5	0.45	Enolase 1 OS=Hevea brasiliensis GN=ENO1 PE=1 SV=1
8	2	UniProtKB_Sprot2012	Q9LEI9|ENO2_HEVBR	622	48112	16	9	7	4	0.35	Enolase 2 OS=Hevea brasiliensis GN=ENO2 PE=1 SV=1
8	3	UniProtKB_Sprot2012	Q42971|ENO_ORYSJ	571	48285	20	11	9	4	0.35	Enolase OS=Oryza sativa subsp. japonica GN=ENO1 PE=1 SV=2
9	1	UniProtKB_Sprot2012	Q9ZT00|RCA_MAIZE	642	48079	26	19	9	7	0.82	Ribulose bisphosphate carboxylase/oxygenase activase, chloroplastic OS=Zea mays GN=RCA1 PE=2 SV=3
9	2	UniProtKB_Sprot2012	Q01587|RCA_CUCSA	458	45909	25	18	8	7	0.73	Ribulose bisphosphate carboxylase/oxygenase activase, chloroplastic OS=Cucumis sativus PE=2 SV=1
9	3	UniProtKB_Sprot2012	Q40281|RCA_MALDO	434	48217	26	13	8	6	0.57	Ribulose bisphosphate carboxylase/oxygenase activase, chloroplastic OS=Malus domestica GN=RCA PE=2 SV=1
9	4	UniProtKB_Sprot2012	O49074|RCA_SOLPN	174	50897	22	11	7	4	0.33	Ribulose bisphosphate carboxylase/oxygenase activase, chloroplastic OS=Solanum pennellii PE=2 SV=1
10	1	UniProtKB_Sprot2012	Q8W4E2|VATB3_ARATH	587	54392	16	13	8	5	0.39	V-type proton ATPase subunit B3 OS=Arabidopsis thaliana GN=VHA-B3 PE=2 SV=1
11	1	UniProtKB_Sprot2012	Q5Z5A8|P2SAF_ORYSJ	583	45498	12	10	5	4	0.37	Photosystem II stability/assembly factor HCF136, chloroplastic OS=Oryza sativa subsp. japonica GN=HCF136 PE=3 SV=1
12	1	UniProtKB_Sprot2012	P53492|ACT7_ARATH	570	41937	30	17	13	9	1.35	Actin-7 OS=Arabidopsis thaliana GN=ACT7 PE=1 SV=1
12	2	UniProtKB_Sprot2012	O65316|ACT_MESVI	291	41791	22	10	10	4	0.41	Actin OS=Mesostigma viride PE=3 SV=1
12	3	UniProtKB_Sprot2012	O81221|ACT_GOSHI	141	41867	23	10	10	6	0.67	Actin OS=Gossypium hirsutum PE=3 SV=1
12	4	UniProtKB_Sprot2012	P53498|ACT_CHLRE	132	42094	15	8	7	4	0.41	Actin OS=Chlamydomonas reinhardtii PE=2 SV=1
13	1	UniProtKB_Sprot2012	P16059|PSBP_PEA	534	28201	25	20	7	5	0.88	Oxygen-evolving enhancer protein 2, chloroplastic OS=Pisum sativum GN=PSBP PE=1 SV=1
13	2	UniProtKB_Sprot2012	Q9SLQ8|PSBP_CUCSA	462	28292	24	22	5	5	0.87	Oxygen-evolving enhancer protein 2, chloroplastic OS=Cucumis sativus GN=PSBP PE=2 SV=1
14	1	UniProtKB_Sprot2012	P34794|RUB2_BRANA	561	61682	14	9	8	6	0.42	RuBisCO large subunit-binding protein subunit alpha, chloroplastic OS=Brassica napus PE=2 SV=1
14	2	UniProtKB_Sprot2012	Q05046|CH62_CUCMA	84	61434	9	4	5	2	0.12	Chaperonin CPN60-2, mitochondrial OS=Cucurbita maxima GN=CPN60-2 PE=1 SV=1
14	3	UniProtKB_Sprot2012	P08823|RUBA_WHEAT	39	57656	7	2	4	2	0.13	RuBisCO large subunit-binding protein subunit alpha, chloroplastic (Fragment) OS=Triticum aestivum PE=1 SV=1
15	1	UniProtKB_Sprot2012	Q9LHA8|HSP7D_ARATH	537	71456	25	13	10	6	0.35	Heat shock 70 kDa protein 4 OS=Arabidopsis thaliana GN=HSP70-4 PE=1 SV=1
15	2	UniProtKB_Sprot2012	P24629|HSP71_SOLLC	205	71641	20	10	8	5	0.29	Heat shock cognate 70 kDa protein 1 OS=Solanum lycopersicum GN=HSC-I PE=2 SV=1
16	1	UniProtKB_Sprot2012	P27522|CB13_SOLLC	533	29344	19	14	4	4	0.84	Chlorophyll a-b binding protein 8, chloroplastic OS=Solanum lycopersicum GN=CAB8 PE=3 SV=1
17	1	UniProtKB_Sprot2012	P12782|PGKH_WHEAT	531	49980	21	16	10	7	0.66	Phosphoglycerate kinase, chloroplastic OS=Triticum aestivum PE=2 SV=1
17	2	UniProtKB_Sprot2012	P50318|PGKH2_ARATH	401	50022	22	15	11	7	0.65	Phosphoglycerate kinase 2, chloroplastic OS=Arabidopsis thaliana GN=At1g56190 PE=1 SV=3
17	3	UniProtKB_Sprot2012	Q42961|PGKH_TOBAC	359	50317	24	11	11	5	0.43	Phosphoglycerate kinase, chloroplastic OS=Nicotiana tabacum PE=2 SV=1
17	4	UniProtKB_Sprot2012	P12783|PGKY_WHEAT	235	42153	5	3	3	2	0.19	Phosphoglycerate kinase, cytosolic OS=Triticum aestivum PE=2 SV=1
18	1	UniProtKB_Sprot2012	Q9FT36|TBA_DAUCA	504	50294	11	9	4	4	0.33	Tubulin alpha chain OS=Daucus carota GN=TBA PE=2 SV=1
19	1	UniProtKB_Sprot2012	Q09MI2|PSBC_CITSI	499	52237	20	15	7	5	0.51	Photosystem II CP43 chlorophyll apoprotein OS=Citrus sinensis GN=psbC PE=3 SV=1
20	1	UniProtKB_Sprot2012	Q43157|RPE_SPIOL	497	30632	6	6	2	2	0.26	Ribulose-phosphate 3-epimerase, chloroplastic OS=Spinacia oleracea GN=RPE PE=1 SV=1
21	1	UniProtKB_Sprot2012	Q332W5|CYF_LACSA	485	35411	20	11	7	4	0.5	Apocytochrome f OS=Lactuca sativa GN=petA PE=3 SV=1
21	2	UniProtKB_Sprot2012	Q6YXL3|CYF_PHYPA	102	35386	12	7	5	3	0.35	Apocytochrome f OS=Physcomitrella patens subsp. patens GN=petA PE=3 SV=1
22	1	UniProtKB_Sprot2012	P31405|VATA_GOSHI	478	68764	18	12	8	5	0.37	V-type proton ATPase catalytic subunit A OS=Gossypium hirsutum GN=CVA69.24 PE=2 SV=1
23	1	UniProtKB_Sprot2012	P08705|RBS_HELAN	450	20483	49	28	9	7	2.32	Ribulose bisphosphate carboxylase small chain, chloroplastic OS=Helianthus annuus GN=RBCS PE=2 SV=1
23	2	UniProtKB_Sprot2012	P00865|RBS1_SOYBN	263	20288	25	13	5	4	1	Ribulose bisphosphate carboxylase small chain 1, chloroplastic OS=Glycine max GN=RBCS-1 PE=3 SV=1
24	1	UniProtKB_Sprot2012	P92919|CB23_APIGR	436	28115	26	20	7	5	0.88	Chlorophyll a-b binding protein, chloroplastic OS=Apium graveolens GN=LHC0 PE=1 SV=1
24	2	UniProtKB_Sprot2012	A2XJ35|CB23_ORYSI	392	28534	27	20	6	4	0.65	Chlorophyll a-b binding protein, chloroplastic OS=Oryza sativa subsp. indica GN=OsI_012078 PE=2 SV=1
24	3	UniProtKB_Sprot2012	P15773|CB2_MALDO	273	29421	15	14	3	2	0.27	Chlorophyll a-b binding protein AB10, chloroplastic OS=Malus domestica PE=3 SV=1
24	4	UniProtKB_Sprot2012	P27489|CB23_SOLLC	27	28661	6	2	3	2	0.28	Chlorophyll a-b binding protein 13, chloroplastic OS=Solanum lycopersicum GN=CAB13 PE=1 SV=1
25	1	UniProtKB_Sprot2012	A0A386|PSAC_COFAR	434	9545	14	11	5	5	4.84	Photosystem I iron-sulfur center OS=Coffea arabica GN=psaC PE=3 SV=1
26	1	UniProtKB_Sprot2012	Q9FPP4|PSBS_SOLSG	432	29326	10	7	3	2	0.28	Photosystem II 22 kDa protein, chloroplastic OS=Solanum sogarandinum GN=PSBS PE=2 SV=1
27	1	UniProtKB_Sprot2012	Q40459|PSBO_TOBAC	424	35377	31	21	11	5	0.66	Oxygen-evolving enhancer protein 1, chloroplastic OS=Nicotiana tabacum GN=PSBO PE=2 SV=1
27	2	UniProtKB_Sprot2012	Q9S841|PSBO2_ARATH	101	35226	11	5	5	3	0.36	Oxygen-evolving enhancer protein 1-2, chloroplastic OS=Arabidopsis thaliana GN=PSBO2 PE=1 SV=1
28	1	UniProtKB_Sprot2012	Q40450|EFTUA_NICSY	395	52152	11	6	5	2	0.15	Elongation factor TuA, chloroplastic OS=Nicotiana sylvestris GN=TUFA PE=2 SV=2
29	1	UniProtKB_Sprot2012	O48905|MDHC_MEDSA	387	35866	18	14	6	5	0.82	Malate dehydrogenase, cytoplasmic OS=Medicago sativa GN=CMDH PE=2 SV=1
29	2	UniProtKB_Sprot2012	O24047|MDHC_MESCR	355	35817	21	12	8	5	0.82	Malate dehydrogenase, cytoplasmic OS=Mesembryanthemum crystallinum GN=MDH PE=2 SV=1
30	1	UniProtKB_Sprot2012	P31300|CYSKP_CAPAN	339	40466	9	9	3	3	0.3	Cysteine synthase, chloroplastic/chromoplastic OS=Capsicum annuum PE=2 SV=1
31	1	UniProtKB_Sprot2012	P47920|NDKB_FLABI	324	16189	10	6	4	2	0.54	Nucleoside diphosphate kinase B OS=Flaveria bidentis PE=2 SV=1
32	1	UniProtKB_Sprot2012	Q9LKA3|MDHM2_ARATH	295	36024	13	8	5	3	0.35	Malate dehydrogenase 2, mitochondrial OS=Arabidopsis thaliana GN=At3g15020 PE=1 SV=1
32	2	UniProtKB_Sprot2012	P19446|MDHG_CITLA	206	37955	11	6	5	3	0.33	Malate dehydrogenase, glyoxysomal OS=Citrullus lanatus PE=1 SV=1
33	1	UniProtKB_Sprot2012	F6H7K5|THI42_VITVI	284	38251	11	6	5	2	0.21	Thiamine thiazole synthase 2, chloroplastic OS=Vitis vinifera GN=THI1-2 PE=3 SV=1
33	2	UniProtKB_Sprot2012	F6H9A9|THI41_VITVI	249	37717	9	6	3	2	0.21	Thiamine thiazole synthase 1, chloroplastic OS=Vitis vinifera GN=THI1-1 PE=3 SV=1
34	1	UniProtKB_Sprot2012	Q9STL5|CEP3_ARATH	251	41344	14	6	3	1	0.19	KDEL-tailed cysteine endopeptidase CEP3 OS=Arabidopsis thaliana GN=CEP3 PE=2 SV=1
35	1	UniProtKB_Sprot2012	Q8LGG0|FKB12_ARATH	250	12094	6	6	1	1	0.76	Peptidyl-prolyl cis-trans isomerase FKBP12 OS=Arabidopsis thaliana GN=FKBP12 PE=1 SV=2
36	1	UniProtKB_Sprot2012	Q9TL00|PSBD_NEPOL	241	39449	11	8	4	3	0.31	Photosystem II D2 protein OS=Nephroselmis olivacea GN=psbD PE=3 SV=1
37	1	UniProtKB_Sprot2012	Q9M4T8|PSA5_SOYBN	240	26135	9	6	5	2	0.31	Proteasome subunit alpha type-5 OS=Glycine max GN=PAE1 PE=2 SV=1
38	1	UniProtKB_Sprot2012	P86015|PER3_VITVI	238	4445	6	6	2	2	3.02	Peroxidase 3 (Fragments) OS=Vitis vinifera PE=1 SV=1
38	2	UniProtKB_Sprot2012	Q43731|PER50_ARATH	216	36567	5	5	2	2	0.22	Peroxidase 50 OS=Arabidopsis thaliana GN=PER50 PE=1 SV=1
39	1	UniProtKB_Sprot2012	Q39613|CYPH_CATRO	234	18501	9	5	4	2	0.46	Peptidyl-prolyl cis-trans isomerase OS=Catharanthus roseus GN=PCKR1 PE=2 SV=1
40	1	UniProtKB_Sprot2012	A0ZZ52|PSBE_GOSBA	233	9381	5	4	3	2	1.04	Cytochrome b559 subunit alpha OS=Gossypium barbadense GN=psbE PE=3 SV=1
41	1	UniProtKB_Sprot2012	Q9SUI6|PSAH2_ARATH	232	15264	10	10	2	2	0.57	Photosystem I reaction center subunit VI-2, chloroplastic OS=Arabidopsis thaliana GN=PSAH2 PE=2 SV=1
42	1	UniProtKB_Sprot2012	Q56P07|ATPF_LACSA	224	20816	11	7	5	3	0.66	ATP synthase subunit b, chloroplastic OS=Lactuca sativa GN=atpF PE=3 SV=1
43	1	UniProtKB_Sprot2012	Q9SZY1|NACA4_ARATH	224	23157	5	3	3	1	0.16	Nascent polypeptide-associated complex subunit alpha-like protein 4 OS=Arabidopsis thaliana GN=At4g10480 PE=2 SV=1
44	1	UniProtKB_Sprot2012	Q8GSL5|PROF_PRUDU	220	14166	3	3	1	1	0.28	Profilin OS=Prunus dulcis PE=1 SV=1
45	1	UniProtKB_Sprot2012	P25851|F16P1_ARATH	219	45590	14	9	5	4	0.37	Fructose-1,6-bisphosphatase, chloroplastic OS=Arabidopsis thaliana GN=FBP PE=1 SV=2
46	1	UniProtKB_Sprot2012	Q8H1Q1|TL225_ARATH	216	30388	5	4	3	2	0.26	Thylakoid lumenal protein At1g12250, chloroplastic OS=Arabidopsis thaliana GN=At1g12250 PE=1 SV=1
47	1	UniProtKB_Sprot2012	Q42676|TKTC_CRAPL	216	56495	9	5	5	2	0.14	Transketolase, chloroplastic (Fragment) OS=Craterostigma plantagineum GN=TKT3 PE=1 SV=1
48	1	UniProtKB_Sprot2012	Q9CAI7|IF4A3_ARATH	211	47083	8	4	4	2	0.17	Eukaryotic initiation factor 4A-3 OS=Arabidopsis thaliana GN=TIF4A-3 PE=1 SV=1
49	1	UniProtKB_Sprot2012	P48493|TPIS_LACSA	207	20756	8	6	3	3	0.66	Triosephosphate isomerase, cytosolic (Fragment) OS=Lactuca sativa PE=2 SV=1
50	1	UniProtKB_Sprot2012	Q9XF89|CB5_ARATH	206	30195	6	5	2	2	0.27	Chlorophyll a-b binding protein CP26, chloroplastic OS=Arabidopsis thaliana GN=LHCB5 PE=2 SV=1
51	1	UniProtKB_Sprot2012	O20250|TKTC_SPIOL	205	80744	12	6	7	2	0.09	Transketolase, chloroplastic OS=Spinacia oleracea PE=1 SV=1
51	2	UniProtKB_Sprot2012	Q43848|TKTC_SOLTU	177	80341	14	7	7	3	0.14	Transketolase, chloroplastic OS=Solanum tuberosum PE=2 SV=1
52	1	UniProtKB_Sprot2012	Q655S1|FTSH2_ORYSJ	204	72607	9	8	3	3	0.16	ATP-dependent zinc metalloprotease FTSH 2, chloroplastic OS=Oryza sativa subsp. japonica GN=FTSH2 PE=3 SV=1
53	1	UniProtKB_Sprot2012	P86071|TALDO_CAPAA	198	2628	6	6	2	2	6.96	Transaldolase (Fragments) OS=Capsicum annuum var. annuum PE=1 SV=1
54	1	UniProtKB_Sprot2012	O82530|PSA4_PETHY	197	27386	6	3	3	1	0.14	Proteasome subunit alpha type-4 OS=Petunia hybrida GN=PAC1 PE=2 SV=1
55	1	UniProtKB_Sprot2012	Q0DK10|RL11_ORYSJ	194	20994	12	4	6	2	0.4	60S ribosomal protein L11 OS=Oryza sativa subsp. japonica GN=RPL11 PE=2 SV=1
56	1	UniProtKB_Sprot2012	Q9FKW6|FNRL1_ARATH	192	40643	7	5	5	3	0.3	Ferredoxin--NADP reductase, leaf isozyme 1, chloroplastic OS=Arabidopsis thaliana GN=LFNR1 PE=1 SV=1
57	1	UniProtKB_Sprot2012	Q9LTX9|HSP7G_ARATH	191	77064	12	6	8	3	0.15	Heat shock 70 kDa protein 7, chloroplastic OS=Arabidopsis thaliana GN=HSP70-7 PE=1 SV=1
57	2	UniProtKB_Sprot2012	Q02028|HSP7S_PEA	150	75583	15	5	7	3	0.15	Stromal 70 kDa heat shock-related protein, chloroplastic OS=Pisum sativum GN=HSP70 PE=2 SV=1
58	1	UniProtKB_Sprot2012	P93338|GAPN_NICPL	191	53851	12	5	6	3	0.22	NADP-dependent glyceraldehyde-3-phosphate dehydrogenase OS=Nicotiana plumbaginifolia GN=GAPN PE=2 SV=1
59	1	UniProtKB_Sprot2012	P27080|ADT_CHLRE	188	33677	7	6	3	2	0.24	ADP,ATP carrier protein OS=Chlamydomonas reinhardtii GN=ABT PE=2 SV=1
59	2	UniProtKB_Sprot2012	P25083|ADT1_SOLTU	116	42146	7	4	3	2	0.19	ADP,ATP carrier protein, mitochondrial OS=Solanum tuberosum GN=ANT PE=2 SV=1
60	1	UniProtKB_Sprot2012	P08440|ALF_MAIZE	181	39036	4	3	2	1	0.1	Fructose-bisphosphate aldolase, cytoplasmic isozyme OS=Zea mays PE=2 SV=1
61	1	UniProtKB_Sprot2012	P21569|CYPH_MAIZE	176	18565	5	3	3	1	0.21	Peptidyl-prolyl cis-trans isomerase OS=Zea mays GN=CYP PE=2 SV=1
62	1	UniProtKB_Sprot2012	P62786|H42_WHEAT	175	11460	17	7	7	3	1.45	Histone H4 variant TH091 OS=Triticum aestivum PE=3 SV=2
63	1	UniProtKB_Sprot2012	P27521|CA4_ARATH	174	27773	6	5	3	2	0.29	Chlorophyll a-b binding protein 4, chloroplastic OS=Arabidopsis thaliana GN=LHCA4 PE=1 SV=1
64	1	UniProtKB_Sprot2012	O04997|SODCP_SOLCS	170	22368	3	3	1	1	0.17	Superoxide dismutase [Cu-Zn], chloroplastic OS=Solidago canadensis var. scabra GN=SODCP PE=2 SV=1
65	1	UniProtKB_Sprot2012	P26521|G3PC_RANAC	167	36775	19	4	7	2	0.22	Glyceraldehyde-3-phosphate dehydrogenase, cytosolic OS=Ranunculus acris GN=GAPC PE=2 SV=1
66	1	UniProtKB_Sprot2012	P19595|UGPA_SOLTU	166	52069	8	5	3	2	0.15	UTP--glucose-1-phosphate uridylyltransferase OS=Solanum tuberosum PE=1 SV=3
67	1	UniProtKB_Sprot2012	O04487|EF1G1_ARATH	165	46859	5	3	2	1	0.08	Probable elongation factor 1-gamma 1 OS=Arabidopsis thaliana GN=At1g09640 PE=2 SV=1
68	1	UniProtKB_Sprot2012	A6YGB8|PSBA_LEPTE	162	38353	9	7	3	3	0.45	Photosystem Q(B) protein OS=Leptosira terrestris GN=psbA PE=3 SV=2
68	2	UniProtKB_Sprot2012	P84718|PSBO_PINST	143	13644	6	4	2	2	0.66	Putative oxygen-evolving enhancer protein 1 (Fragments) OS=Pinus strobus GN=PSBO PE=1 SV=1
69	1	UniProtKB_Sprot2012	P46486|PSAF_FLATR	160	25366	6	4	3	2	0.32	Photosystem I reaction center subunit III, chloroplastic OS=Flaveria trinervia GN=PSAF PE=2 SV=1
70	1	UniProtKB_Sprot2012	Q9M4S8|TPIC_FRAAN	156	33733	8	7	2	2	0.24	Triosephosphate isomerase, chloroplastic OS=Fragaria ananassa GN=TPI PE=2 SV=1
71	1	UniProtKB_Sprot2012	O50003|RL12_PRUAR	155	17986	6	5	3	2	0.48	60S ribosomal protein L12 OS=Prunus armeniaca GN=RPL12 PE=2 SV=1
72	1	UniProtKB_Sprot2012	P46285|S17P_WHEAT	150	42547	12	7	5	3	0.29	Sedoheptulose-1,7-bisphosphatase, chloroplastic OS=Triticum aestivum PE=2 SV=1
72	2	UniProtKB_Sprot2012	P46283|S17P_ARATH	128	42787	15	7	6	3	0.29	Sedoheptulose-1,7-bisphosphatase, chloroplastic OS=Arabidopsis thaliana GN=At3g55800 PE=1 SV=1
72	3	UniProtKB_Sprot2012	O20252|S17P_SPIOL	111	42568	11	7	5	3	0.29	Sedoheptulose-1,7-bisphosphatase, chloroplastic OS=Spinacia oleracea PE=2 SV=1
73	1	UniProtKB_Sprot2012	Q9ZR03|UCRIA_ARATH	146	24635	7	6	3	2	0.33	Cytochrome b6-f complex iron-sulfur subunit, chloroplastic OS=Arabidopsis thaliana GN=petC PE=1 SV=1
74	1	UniProtKB_Sprot2012	P12353|PSAD_SPIOL	145	23145	13	6	7	5	1.49	Photosystem I reaction center subunit II, chloroplastic OS=Spinacia oleracea GN=psaD PE=1 SV=2
74	2	UniProtKB_Sprot2012	P36213|PSAD_HORVU	21	21976	13	2	4	2	0.38	Photosystem I reaction center subunit II, chloroplastic OS=Hordeum vulgare GN=psaD PE=1 SV=1
75	1	UniProtKB_Sprot2012	P08927|RUBB_PEA	144	63287	18	4	6	3	0.19	RuBisCO large subunit-binding protein subunit beta, chloroplastic OS=Pisum sativum PE=1 SV=2
76	1	UniProtKB_Sprot2012	Q9FPJ4|RAD2B_ARATH	143	22470	9	6	5	2	0.37	Ras-related protein RABD2b OS=Arabidopsis thaliana GN=RABD2B PE=2 SV=1
77	1	UniProtKB_Sprot2012	P29307|1433_OENEH	139	29409	4	4	2	2	0.27	14-3-3-like protein OS=Oenothera elata subsp. hookeri PE=2 SV=2
78	1	UniProtKB_Sprot2012	Q9BBT9|ATPE_LOTJA	133	14709	15	9	6	3	1.02	ATP synthase epsilon chain, chloroplastic OS=Lotus japonicus GN=atpE PE=3 SV=1
79	1	UniProtKB_Sprot2012	Q42545|FTSZ1_ARATH	132	45708	10	7	4	3	0.27	Cell division protein FtsZ homolog 1, chloroplastic OS=Arabidopsis thaliana GN=FTSZ1 PE=1 SV=2
80	1	UniProtKB_Sprot2012	Q949U7|PRX2E_ARATH	130	24783	3	3	1	1	0.15	Peroxiredoxin-2E, chloroplastic OS=Arabidopsis thaliana GN=PRXIIE PE=1 SV=2
81	1	UniProtKB_Sprot2012	Q38799|ODPB_ARATH	129	39436	3	3	1	1	0.1	Pyruvate dehydrogenase E1 component subunit beta, mitochondrial OS=Arabidopsis thaliana GN=PDH2 PE=1 SV=2
82	1	UniProtKB_Sprot2012	P45621|GSA_SOYBN	127	49842	12	9	6	3	0.24	Glutamate-1-semialdehyde 2,1-aminomutase, chloroplastic OS=Glycine max GN=GSA1 PE=2 SV=1
83	1	UniProtKB_Sprot2012	Q9S834|CLPP5_ARATH	122	32506	11	4	5	2	0.25	ATP-dependent Clp protease proteolytic subunit 5, chloroplastic OS=Arabidopsis thaliana GN=CLPP5 PE=1 SV=1
84	1	UniProtKB_Sprot2012	P05435|ATPG_SPIOL	120	40391	8	3	4	1	0.09	ATP synthase gamma chain, chloroplastic OS=Spinacia oleracea GN=ATPC PE=1 SV=2
85	1	UniProtKB_Sprot2012	P00223|FER_ARCLA	116	10647	6	6	1	1	0.38	Ferredoxin OS=Arctium lappa PE=1 SV=1
86	1	UniProtKB_Sprot2012	Q944T2|TCTP_SOYBN	115	19098	6	3	2	1	0.2	Translationally-controlled tumor protein homolog OS=Glycine max GN=TCTP PE=2 SV=1
87	1	UniProtKB_Sprot2012	P29521|EF1A1_DAUCA	113	49613	10	4	5	2	0.16	Elongation factor 1-alpha OS=Daucus carota PE=1 SV=1
87	2	UniProtKB_Sprot2012	O64937|EF1A_ORYSJ	101	49604	6	3	3	2	0.16	Elongation factor 1-alpha OS=Oryza sativa subsp. japonica GN=REFA1 PE=2 SV=2
88	1	UniProtKB_Sprot2012	O22518|RSSA_SOYBN	111	34056	18	7	9	4	0.52	40S ribosomal protein SA OS=Glycine max PE=2 SV=1
89	1	UniProtKB_Sprot2012	Q42112|RLA02_ARATH	111	34169	7	3	4	1	0.11	60S acidic ribosomal protein P0-2 OS=Arabidopsis thaliana GN=RPP0B PE=1 SV=2
90	1	UniProtKB_Sprot2012	Q9LRS0|GLO2_ARATH	110	40338	13	7	4	3	0.31	Peroxisomal (S)-2-hydroxy-acid oxidase GLO2 OS=Arabidopsis thaliana GN=GLO2 PE=1 SV=1
90	2	UniProtKB_Sprot2012	P05414|GOX_SPIOL	108	40317	13	7	4	4	0.43	Peroxisomal (S)-2-hydroxy-acid oxidase OS=Spinacia oleracea PE=1 SV=1
91	1	UniProtKB_Sprot2012	P81664|KPPR_PINPS	109	4172	4	3	1	1	3.28	Phosphoribulokinase (Fragments) OS=Pinus pinaster PE=1 SV=1
92	1	UniProtKB_Sprot2012	O04996|SODC_SOLCS	108	15541	3	3	1	1	0.25	Superoxide dismutase [Cu-Zn] OS=Solidago canadensis var. scabra GN=SODCC PE=2 SV=3
93	1	UniProtKB_Sprot2012	P46512|CAH1_FLALI	105	35951	7	5	3	2	0.22	Carbonic anhydrase 1 OS=Flaveria linearis PE=2 SV=1
94	1	UniProtKB_Sprot2012	Q8LD27|PSB6_ARATH	99	25193	4	3	2	1	0.15	Proteasome subunit beta type-6 OS=Arabidopsis thaliana GN=PBA1 PE=1 SV=2
95	1	UniProtKB_Sprot2012	Q8W493|FNRL2_ARATH	99	41484	6	2	5	2	0.19	Ferredoxin--NADP reductase, leaf isozyme 2, chloroplastic OS=Arabidopsis thaliana GN=LFNR2 PE=1 SV=1
96	1	UniProtKB_Sprot2012	Q43843|RPE_SOLTU	99	30034	1	1	1	1	0.13	Ribulose-phosphate 3-epimerase, chloroplastic (Fragment) OS=Solanum tuberosum PE=1 SV=1
97	1	UniProtKB_Sprot2012	Q39732|GCSH_FLAAN	96	17458	12	6	5	3	0.83	Glycine cleavage system H protein, mitochondrial OS=Flaveria anomala GN=GDCSH PE=2 SV=1
98	1	UniProtKB_Sprot2012	Q5Z627|EF1G3_ORYSJ	96	47702	4	3	2	1	0.08	Elongation factor 1-gamma 3 OS=Oryza sativa subsp. japonica GN=Os06g0571400 PE=2 SV=1
99	1	UniProtKB_Sprot2012	P19824|KPPR_CHLRE	94	42151	5	3	3	1	0.09	Phosphoribulokinase, chloroplastic OS=Chlamydomonas reinhardtii GN=PRKA PE=1 SV=1
100	1	UniProtKB_Sprot2012	O49939|TLP40_SPIOL	93	50069	10	6	5	3	0.24	Peptidyl-prolyl cis-trans isomerase, chloroplastic OS=Spinacia oleracea GN=TLP40 PE=1 SV=1
101	1	UniProtKB_Sprot2012	Q9SSM2|MDLL_ARATH	93	60916	7	3	3	1	0.06	(R)-mandelonitrile lyase-like OS=Arabidopsis thaliana GN=At1g73050 PE=2 SV=1
102	1	UniProtKB_Sprot2012	Q9FVI1|ADF2_PETHY	93	16670	3	3	1	1	0.23	Actin-depolymerizing factor 2 OS=Petunia hybrida GN=ADF2 PE=2 SV=1
103	1	UniProtKB_Sprot2012	Q9SVZ6|RLA31_ARATH	91	11899	3	3	1	1	0.33	60S acidic ribosomal protein P3-1 OS=Arabidopsis thaliana GN=RPP3A PE=1 SV=1
104	1	UniProtKB_Sprot2012	A0A334|PSAB_COFAR	89	82501	6	6	3	3	0.14	Photosystem I P700 chlorophyll a apoprotein A2 OS=Coffea arabica GN=psaB PE=3 SV=1
105	1	UniProtKB_Sprot2012	Q9XQ94|GLNA2_MEDSA	86	47428	8	5	4	2	0.16	Glutamine synthetase leaf isozyme, chloroplastic OS=Medicago sativa GN=GS2 PE=2 SV=1
106	1	UniProtKB_Sprot2012	P93395|PSB6_TOBAC	86	25225	2	1	2	1	0.15	Proteasome subunit beta type-6 OS=Nicotiana tabacum PE=2 SV=1
107	1	UniProtKB_Sprot2012	Q9LXX5|PPD6_ARATH	83	28726	4	3	2	1	0.13	PsbP domain-containing protein 6, chloroplastic OS=Arabidopsis thaliana GN=PPD6 PE=1 SV=1
108	1	UniProtKB_Sprot2012	P00287|PLAS_PHAVU	83	10542	7	5	1	1	0.9	Plastocyanin OS=Phaseolus vulgaris GN=PETE PE=1 SV=1
109	1	UniProtKB_Sprot2012	P50246|SAHH_MEDSA	81	53744	10	4	5	2	0.14	Adenosylhomocysteinase OS=Medicago sativa GN=SAHH PE=2 SV=1
110	1	UniProtKB_Sprot2012	Q9STY6|RS202_ARATH	81	13799	4	3	2	1	0.29	40S ribosomal protein S20-2 OS=Arabidopsis thaliana GN=RPS20B PE=2 SV=1
111	1	UniProtKB_Sprot2012	O23044|PER3_ARATH	79	35397	11	3	4	1	0.11	Peroxidase 3 OS=Arabidopsis thaliana GN=PER3 PE=2 SV=1
112	1	UniProtKB_Sprot2012	P93256|GCST_MESCR	77	44834	10	2	5	1	0.08	Aminomethyltransferase, mitochondrial OS=Mesembryanthemum crystallinum GN=GDCST PE=2 SV=1
113	1	UniProtKB_Sprot2012	P15719|MDHP_MAIZE	75	47400	1	1	1	1	0.08	Malate dehydrogenase [NADP], chloroplastic OS=Zea mays PE=1 SV=1
114	1	UniProtKB_Sprot2012	O81154|CYSK_SOLTU	75	34434	9	2	4	1	0.11	Cysteine synthase OS=Solanum tuberosum PE=2 SV=1
115	1	UniProtKB_Sprot2012	P12357|PSAG_SPIOL	73	18374	11	5	4	3	0.77	Photosystem I reaction center subunit V, chloroplastic OS=Spinacia oleracea GN=PSAG PE=1 SV=1
116	1	UniProtKB_Sprot2012	P42056|VDAC2_SOLTU	73	29433	10	5	5	2	0.27	Mitochondrial outer membrane protein porin of 36 kDa OS=Solanum tuberosum PE=1 SV=2
117	1	UniProtKB_Sprot2012	Q9C8F7|RL301_ARATH	71	12481	5	3	2	1	0.32	Putative 60S ribosomal protein L30-1 OS=Arabidopsis thaliana GN=RPL30A PE=3 SV=1
118	1	UniProtKB_Sprot2012	P26302|KPPR_WHEAT	70	45512	5	4	2	2	0.17	Phosphoribulokinase, chloroplastic OS=Triticum aestivum PE=2 SV=1
118	2	UniProtKB_Sprot2012	P25697|KPPR_ARATH	59	44721	6	4	3	2	0.17	Phosphoribulokinase, chloroplastic OS=Arabidopsis thaliana GN=At1g32060 PE=1 SV=1
119	1	UniProtKB_Sprot2012	Q9SM64|SODM_PRUPE	69	25439	1	1	1	1	0.15	Superoxide dismutase [Mn], mitochondrial OS=Prunus persica GN=SOD PE=2 SV=1
120	1	UniProtKB_Sprot2012	Q9LW57|PAP6_ARATH	68	30493	4	3	1	1	0.12	Probable plastid-lipid-associated protein 6, chloroplastic OS=Arabidopsis thaliana GN=PAP6 PE=1 SV=1
121	1	UniProtKB_Sprot2012	P41099|RLA2_PARAR	67	11495	4	4	2	2	0.81	60S acidic ribosomal protein P2 OS=Parthenium argentatum PE=3 SV=1
122	1	UniProtKB_Sprot2012	Q9SHE8|PSAF_ARATH	66	24329	3	3	1	1	0.16	Photosystem I reaction center subunit III, chloroplastic OS=Arabidopsis thaliana GN=PSAF PE=1 SV=1
123	1	UniProtKB_Sprot2012	Q9SKQ0|CP19B_ARATH	65	18680	2	1	2	1	0.21	Peptidyl-prolyl cis-trans isomerase CYP19-2 OS=Arabidopsis thaliana GN=CYP19-2 PE=1 SV=1
124	1	UniProtKB_Sprot2012	O23733|CYSK1_BRAJU	65	33995	5	2	2	1	0.11	Cysteine synthase OS=Brassica juncea PE=2 SV=1
125	1	UniProtKB_Sprot2012	Q6ICZ8|NACA3_ARATH	65	22044	2	1	2	1	0.17	Nascent polypeptide-associated complex subunit alpha-like protein 3 OS=Arabidopsis thaliana GN=At5g13850 PE=1 SV=1
126	1	UniProtKB_Sprot2012	P30182|TOP2_ARATH	65	164462	17	6	6	1	0.02	DNA topoisomerase 2 OS=Arabidopsis thaliana GN=TOP2 PE=2 SV=2
127	1	UniProtKB_Sprot2012	Q9LEV3|CBSX3_ARATH	65	22829	2	1	2	1	0.17	CBS domain-containing protein CBSX3, mitochondrial OS=Arabidopsis thaliana GN=CBSX3 PE=1 SV=1
128	1	UniProtKB_Sprot2012	O50008|METE_ARATH	64	84646	8	2	5	1	0.04	5-methyltetrahydropteroyltriglutamate--homocysteine methyltransferase OS=Arabidopsis thaliana GN=CIMS PE=1 SV=1
129	1	UniProtKB_Sprot2012	Q84L30|RD23D_ARATH	64	40098	2	2	1	1	0.09	Putative DNA repair protein RAD23-4 OS=Arabidopsis thaliana GN=RAD23-4 PE=2 SV=2
130	1	UniProtKB_Sprot2012	O82043|ILV5_PEA	63	63211	7	2	5	2	0.12	Ketol-acid reductoisomerase, chloroplastic OS=Pisum sativum GN=PGAAIR PE=2 SV=1
131	1	UniProtKB_Sprot2012	Q8RXA8|NDK4_SPIOL	62	25783	9	3	6	3	0.51	Nucleoside diphosphate kinase 4, chloroplastic OS=Spinacia oleracea GN=NDK4 PE=1 SV=1
132	1	UniProtKB_Sprot2012	Q6I544|GL52_ORYSJ	61	23332	3	3	1	1	0.16	Germin-like protein 5-1 OS=Oryza sativa subsp. japonica GN=Os05g0277500 PE=2 SV=1
133	1	UniProtKB_Sprot2012	P24929|RK12_TOBAC	60	19635	12	7	6	4	1.04	50S ribosomal protein L12, chloroplastic OS=Nicotiana tabacum GN=RPL12 PE=1 SV=1
134	1	UniProtKB_Sprot2012	Q9S7E9|GGT2_ARATH	59	53980	8	1	4	1	0.07	Glutamate--glyoxylate aminotransferase 2 OS=Arabidopsis thaliana GN=GGAT2 PE=1 SV=1
135	1	UniProtKB_Sprot2012	P24707|SODCP_PINSY	59	14540	4	3	2	1	0.27	Superoxide dismutase [Cu-Zn], chloroplastic (Fragment) OS=Pinus sylvestris GN=SODCP PE=2 SV=1
136	1	UniProtKB_Sprot2012	Q9STL4|CEP2_ARATH	58	40802	3	2	2	1	0.09	KDEL-tailed cysteine endopeptidase CEP2 OS=Arabidopsis thaliana GN=CEP2 PE=2 SV=1
137	1	UniProtKB_Sprot2012	Q10P67|DAPB2_ORYSJ	57	35836	2	1	2	1	0.1	Probable dihydrodipicolinate reductase 2, chloroplastic OS=Oryza sativa subsp. japonica GN=DAPB2 PE=2 SV=1
138	1	UniProtKB_Sprot2012	P82658|TL19_ARATH	56	25021	2	1	2	1	0.15	Thylakoid lumenal 19 kDa protein, chloroplastic OS=Arabidopsis thaliana GN=At3g63540 PE=1 SV=2
139	1	UniProtKB_Sprot2012	P51819|HSP83_IPONI	55	81055	7	3	4	1	0.05	Heat shock protein 83 OS=Ipomoea nil GN=HSP83A PE=2 SV=1
140	1	UniProtKB_Sprot2012	P93805|PGMC2_MAIZE	52	63230	5	1	5	1	0.06	Phosphoglucomutase, cytoplasmic 2 OS=Zea mays PE=2 SV=2
141	1	UniProtKB_Sprot2012	Q9M5Z9|RS23_EUPES	52	15779	4	2	2	2	0.55	40S ribosomal protein S23 OS=Euphorbia esula GN=RPS23 PE=2 SV=1
142	1	UniProtKB_Sprot2012	Q6UBI3|PERQ_SUASA	51	23745	5	4	3	2	0.35	Peroxiredoxin Q, chloroplastic OS=Suaeda salsa GN=PRXQ PE=1 SV=1
143	1	UniProtKB_Sprot2012	Q9CA23|UFM1_ARATH	51	9922	3	3	1	1	0.41	Ubiquitin-fold modifier 1 OS=Arabidopsis thaliana GN=At1g77710 PE=2 SV=1
144	1	UniProtKB_Sprot2012	P85925|UP18_PSEMZ	48	1393	4	3	2	2	26.22	Unknown protein 18 (Fragment) OS=Pseudotsuga menziesii PE=1 SV=1
145	1	UniProtKB_Sprot2012	Q8RXV3|P2C59_ARATH	48	33341	3	2	2	1	0.11	Probable protein phosphatase 2C 59 OS=Arabidopsis thaliana GN=WIN2 PE=1 SV=1
146	1	UniProtKB_Sprot2012	Q42563|APT2_ARATH	48	21223	7	3	2	1	0.18	Adenine phosphoribosyltransferase 2 OS=Arabidopsis thaliana GN=APT2 PE=2 SV=1
147	1	UniProtKB_Sprot2012	Q9SUI4|PSAL_ARATH	47	23094	6	2	3	1	0.17	Photosystem I reaction center subunit XI, chloroplastic OS=Arabidopsis thaliana GN=PSAL PE=1 SV=2
148	1	UniProtKB_Sprot2012	Q41048|PSBQ1_MAIZE	46	23119	8	4	4	2	0.36	Oxygen-evolving enhancer protein 3-1, chloroplastic OS=Zea mays GN=PSBQ1 PE=2 SV=1
149	1	UniProtKB_Sprot2012	P0C0L1|APX6_ORYSJ	46	33652	4	2	2	1	0.11	Probable L-ascorbate peroxidase 6, chloroplastic OS=Oryza sativa subsp. japonica GN=APX6 PE=2 SV=1
150	1	UniProtKB_Sprot2012	Q9AR04|AMS1_ARTAN	45	64406	5	1	5	1	0.06	Amorpha-4,11-diene synthase OS=Artemisia annua GN=AMS1 PE=1 SV=2
151	1	UniProtKB_Sprot2012	A2WSI7|RAN1_ORYSI	45	25329	12	3	4	2	0.32	GTP-binding nuclear protein Ran-1 OS=Oryza sativa subsp. indica GN=RAN1 PE=2 SV=2
152	1	UniProtKB_Sprot2012	Q9SE96|GEML1_ARATH	45	28055	4	1	3	1	0.13	GEM-like protein 1 OS=Arabidopsis thaliana GN=FIP1 PE=1 SV=1
153	1	UniProtKB_Sprot2012	P08980|UCRIA_SPIOL	45	24708	3	3	1	1	0.15	Cytochrome b6-f complex iron-sulfur subunit, chloroplastic OS=Spinacia oleracea GN=petC PE=1 SV=2
154	1	UniProtKB_Sprot2012	Q43472|GRP_HORVU	44	15973	4	3	2	1	0.24	Glycine-rich RNA-binding protein blt801 OS=Hordeum vulgare GN=blt801 PE=1 SV=1
155	1	UniProtKB_Sprot2012	Q9SCX3|EF1B2_ARATH	42	24243	6	3	2	1	0.16	Elongation factor 1-beta 2 OS=Arabidopsis thaliana GN=At5g19510 PE=1 SV=1
156	1	UniProtKB_Sprot2012	O23814|GPX4_SPIOL	42	19207	4	2	3	1	0.2	Probable phospholipid hydroperoxide glutathione peroxidase OS=Spinacia oleracea PE=2 SV=1
157	1	UniProtKB_Sprot2012	P49318|CATA2_RICCO	42	57705	3	2	2	1	0.06	Catalase isozyme 2 OS=Ricinus communis GN=CAT2 PE=2 SV=1
158	1	UniProtKB_Sprot2012	A0A366|PETD_COFAR	41	17490	4	2	2	1	0.22	Cytochrome b6-f complex subunit 4 OS=Coffea arabica GN=petD PE=3 SV=1
159	1	UniProtKB_Sprot2012	Q0J709|UP12_ORYSJ	40	30418	3	2	2	1	0.12	Unknown protein DS12 from 2D-PAGE of leaf, chloroplastic OS=Oryza sativa subsp. japonica GN=Os08g0242700 PE=2 SV=2
160	1	UniProtKB_Sprot2012	Q8H107|ODO2B_ARATH	40	50028	6	1	5	1	0.07	Dihydrolipoyllysine-residue succinyltransferase component of 2-oxoglutarate dehydrogenase complex 2, mitochondrial OS=Arabidopsis thaliana GN=At4g26910 PE=1 SV=2
161	1	UniProtKB_Sprot2012	Q01899|HSP7M_PHAVU	40	72721	18	4	12	2	0.1	Heat shock 70 kDa protein, mitochondrial OS=Phaseolus vulgaris PE=2 SV=1
162	1	UniProtKB_Sprot2012	Q9MA93|GRDH2_ARATH	39	31774	5	2	2	1	0.12	Glucose and ribitol dehydrogenase homolog 2 OS=Arabidopsis thaliana GN=At3g05260 PE=2 SV=1
163	1	UniProtKB_Sprot2012	Q9SYC9|VAP14_ARATH	39	65107	5	3	3	1	0.06	Vesicle-associated protein 1-4 OS=Arabidopsis thaliana GN=PVA14 PE=2 SV=1
164	1	UniProtKB_Sprot2012	Q84MF1|STAD4_ORYSJ	39	45679	5	3	2	1	0.08	Acyl-[acyl-carrier-protein] desaturase 4, chloroplastic OS=Oryza sativa subsp. japonica GN=Os03g0423300 PE=2 SV=1
165	1	UniProtKB_Sprot2012	Q56YA5|SGAT_ARATH	39	44465	4	1	2	1	0.08	Serine--glyoxylate aminotransferase OS=Arabidopsis thaliana GN=AGT1 PE=1 SV=2
166	1	UniProtKB_Sprot2012	Q9S831|PSAE1_ARATH	38	14958	4	4	2	2	0.59	Photosystem I reaction center subunit IV A, chloroplastic OS=Arabidopsis thaliana GN=PSAE1 PE=1 SV=1
167	1	UniProtKB_Sprot2012	P46420|GSTF4_MAIZE	38	24726	3	2	1	1	0.15	Glutathione S-transferase 4 OS=Zea mays GN=GST4 PE=1 SV=2
168	1	UniProtKB_Sprot2012	Q9LYU8|AK1_ARATH	38	62658	4	3	2	1	0.06	Aspartokinase 1, chloroplastic OS=Arabidopsis thaliana GN=AK1 PE=1 SV=1
169	1	UniProtKB_Sprot2012	Q944P7|AMPL3_ARATH	38	61667	7	1	5	1	0.06	Leucine aminopeptidase 3, chloroplastic OS=Arabidopsis thaliana GN=At4g30920 PE=2 SV=2
170	1	UniProtKB_Sprot2012	P29344|RR1_SPIOL	37	45044	10	2	4	2	0.17	30S ribosomal protein S1, chloroplastic OS=Spinacia oleracea GN=RPS1 PE=1 SV=1
171	1	UniProtKB_Sprot2012	Q8W171|CYP1_SOYBN	37	18395	8	5	4	3	0.77	Peptidyl-prolyl cis-trans isomerase 1 OS=Glycine max GN=Cyp1 PE=2 SV=1
172	1	UniProtKB_Sprot2012	O22609|DEGP1_ARATH	37	46816	9	2	4	1	0.08	Protease Do-like 1, chloroplastic OS=Arabidopsis thaliana GN=DEGP1 PE=1 SV=2
173	1	UniProtKB_Sprot2012	Q9FNP8|RS193_ARATH	36	15744	3	1	1	1	0.25	40S ribosomal protein S19-3 OS=Arabidopsis thaliana GN=RPS19C PE=2 SV=1
174	1	UniProtKB_Sprot2012	Q5S1S6|PRXQ_WHEAT	35	23691	3	1	1	1	0.16	Peroxiredoxin Q, chloroplastic OS=Triticum aestivum GN=PRX1 PE=1 SV=1
175	1	UniProtKB_Sprot2012	Q9LUW6|RH9_ARATH	35	63798	8	1	6	1	0.06	DEAD-box ATP-dependent RNA helicase 9 OS=Arabidopsis thaliana GN=RH9 PE=2 SV=1
176	1	UniProtKB_Sprot2012	P82403|RR6_SPIOL	35	18894	3	2	1	1	0.2	30S ribosomal protein S6 alpha, chloroplastic (Fragment) OS=Spinacia oleracea GN=RPS6 PE=1 SV=2
177	1	UniProtKB_Sprot2012	P48388|CHS3_CAMSI	34	43243	19	1	9	1	0.09	Chalcone synthase 3 OS=Camellia sinensis GN=CHS3 PE=2 SV=1
178	1	UniProtKB_Sprot2012	Q9SG80|ASD1_ARATH	33	75453	8	2	3	1	0.05	Alpha-L-arabinofuranosidase 1 OS=Arabidopsis thaliana GN=ASD1 PE=1 SV=1
179	1	UniProtKB_Sprot2012	P59271|R27AA_ARATH	33	17889	3	1	3	1	0.22	Ubiquitin-40S ribosomal protein S27a-1 OS=Arabidopsis thaliana GN=RPS27AA PE=1 SV=2
180	1	UniProtKB_Sprot2012	Q9FFB0|SCP47_ARATH	32	57020	4	1	2	1	0.07	Serine carboxypeptidase-like 47 OS=Arabidopsis thaliana GN=SCPL47 PE=2 SV=1
181	1	UniProtKB_Sprot2012	Q9SZ20|PP339_ARATH	32	58487	7	1	5	1	0.06	Pentatricopeptide repeat-containing protein At4g26800 OS=Arabidopsis thaliana GN=At4g26800 PE=2 SV=2
182	1	UniProtKB_Sprot2012	P56308|PSBC_CHLVU	32	52242	1	1	1	1	0.07	Photosystem II CP43 chlorophyll apoprotein OS=Chlorella vulgaris GN=psbC PE=3 SV=1
183	1	UniProtKB_Sprot2012	A1XGM8|RPOC2_RANMC	32	157453	8	2	6	1	0.02	DNA-directed RNA polymerase subunit beta'' OS=Ranunculus macranthus GN=rpoC2 PE=3 SV=1
184	1	UniProtKB_Sprot2012	Q9FJZ9|PER72_ARATH	31	37973	4	1	2	1	0.1	Peroxidase 72 OS=Arabidopsis thaliana GN=PER72 PE=1 SV=1
185	1	UniProtKB_Sprot2012	Q9LX45|PIRL4_ARATH	30	29860	2	1	1	1	0.13	Putative pirin-like protein At3g59260 OS=Arabidopsis thaliana GN=At3g59260 PE=2 SV=1
186	1	UniProtKB_Sprot2012	Q84W40|ATL11_ARATH	30	45170	4	3	1	1	0.08	RING-H2 finger protein ATL11 OS=Arabidopsis thaliana GN=ATL11 PE=2 SV=2
187	1	UniProtKB_Sprot2012	Q9FMV1|UMP7_ARATH	30	27838	5	3	3	1	0.14	Uncharacterized protein At5g63510, mitochondrial OS=Arabidopsis thaliana GN=At5g63510 PE=1 SV=1
188	1	UniProtKB_Sprot2012	P92969|RPOT1_ARATH	30	111772	10	2	6	1	0.03	DNA-directed RNA polymerase 1, mitochondrial OS=Arabidopsis thaliana GN=RPOT1 PE=2 SV=1
189	1	UniProtKB_Sprot2012	Q43246|C88A1_MAIZE	30	58097	3	1	1	1	0.06	Cytochrome P450 88A1 OS=Zea mays GN=CYP88A1 PE=2 SV=1
190	1	UniProtKB_Sprot2012	Q9STE1|PP333_ARATH	29	97446	7	1	4	1	0.04	Pentatricopeptide repeat-containing protein At4g21300 OS=Arabidopsis thaliana GN=PCMP-E36 PE=2 SV=1
191	1	UniProtKB_Sprot2012	Q9FK35|KAD2_ARATH	29	27546	3	1	3	1	0.14	Adenylate kinase 2 OS=Arabidopsis thaliana GN=ADK2 PE=2 SV=1
192	1	UniProtKB_Sprot2012	Q07473|CB4A_ARATH	29	31177	5	1	2	1	0.12	Chlorophyll a-b binding protein CP29.1, chloroplastic OS=Arabidopsis thaliana GN=LHCB4.1 PE=1 SV=1
193	1	UniProtKB_Sprot2012	P02856|VCL1_PEA	29	14031	5	2	1	1	0.28	Vicilin, 14 kDa component OS=Pisum sativum PE=1 SV=1
194	1	UniProtKB_Sprot2012	A2YMC5|H2A1_ORYSI	29	14036	3	3	2	2	0.64	Probable histone H2A.1 OS=Oryza sativa subsp. indica GN=OsI_26380 PE=3 SV=2
195	1	UniProtKB_Sprot2012	Q9SX25|CXE6_ARATH	28	37696	1	1	1	1	0.1	Probable carboxylesterase 6 OS=Arabidopsis thaliana GN=CXE6 PE=2 SV=1
196	1	UniProtKB_Sprot2012	Q84ZL0|FH5_ORYSJ	28	177326	3	1	3	1	0.02	Formin-like protein 5 OS=Oryza sativa subsp. japonica GN=FH5 PE=2 SV=2
197	1	UniProtKB_Sprot2012	Q85X08|PSBH_PINKO	28	8133	3	1	1	1	0.51	Photosystem II reaction center protein H OS=Pinus koraiensis GN=psbH PE=3 SV=3
198	1	UniProtKB_Sprot2012	P40782|CYPR1_CYNCA	28	52215	3	1	3	1	0.07	Cyprosin (Fragment) OS=Cynara cardunculus GN=CYPRO1 PE=1 SV=2
199	1	UniProtKB_Sprot2012	Q8H1R4|AB10I_ARATH	28	29947	4	1	2	1	0.13	ABC transporter I family member 10, chloroplastic OS=Arabidopsis thaliana GN=ABCI10 PE=1 SV=1
200	1	UniProtKB_Sprot2012	Q9FKW0|RNG1A_ARATH	28	59846	3	1	1	1	0.06	Putative E3 ubiquitin-protein ligase RING1a OS=Arabidopsis thaliana GN=RING1A PE=1 SV=2
201	1	UniProtKB_Sprot2012	Q39688|EP1G_DAUCA	28	44037	5	1	2	1	0.08	Epidermis-specific secreted glycoprotein EP1 OS=Daucus carota GN=EP1 PE=1 SV=1
202	1	UniProtKB_Sprot2012	Q9XHR2|EIF3A_MAIZE	27	111894	13	1	8	1	0.03	Eukaryotic translation initiation factor 3 subunit A OS=Zea mays GN=TIF3A1 PE=2 SV=1
203	1	UniProtKB_Sprot2012	P93768|PSMD3_TOBAC	27	55827	2	1	2	1	0.07	Probable 26S proteasome non-ATPase regulatory subunit 3 OS=Nicotiana tabacum GN=21D7 PE=2 SV=1
204	1	UniProtKB_Sprot2012	O49513|RAA1E_ARATH	27	24429	7	1	4	1	0.16	Ras-related protein RABA1e OS=Arabidopsis thaliana GN=RABA1E PE=2 SV=1
205	1	UniProtKB_Sprot2012	P46523|CLPA_BRANA	26	97430	12	2	8	2	0.08	ATP-dependent Clp protease ATP-binding subunit clpA homolog, chloroplastic (Fragment) OS=Brassica napus GN=CLPA PE=2 SV=1
206	1	UniProtKB_Sprot2012	P30706|PLSB_PEA	26	51184	3	1	2	1	0.07	Glycerol-3-phosphate acyltransferase, chloroplastic OS=Pisum sativum GN=GPAT PE=1 SV=1
207	1	UniProtKB_Sprot2012	P85317|PER_GINBI	26	9400	1	1	1	1	0.43	Peroxidase (Fragments) OS=Ginkgo biloba PE=1 SV=1
208	1	UniProtKB_Sprot2012	Q9ZRA4|AB19A_PRUPE	26	21960	4	3	1	1	0.17	Auxin-binding protein ABP19a OS=Prunus persica GN=ABP19A PE=3 SV=1
209	1	UniProtKB_Sprot2012	Q09020|PR4_PHAVU	26	5448	1	1	1	1	0.79	Wound-induced basic protein OS=Phaseolus vulgaris GN=PR4 PE=2 SV=1
210	1	UniProtKB_Sprot2012	Q93WN0|SEBP2_ARATH	26	54302	5	1	4	1	0.07	Selenium-binding protein 2 OS=Arabidopsis thaliana GN=SBP2 PE=2 SV=1
211	1	UniProtKB_Sprot2012	A4S779|METK_OSTLU	26	42122	11	1	5	1	0.09	S-adenosylmethionine synthase OS=Ostreococcus lucimarinus (strain CCE9901) GN=METK-1 PE=3 SV=1
212	1	UniProtKB_Sprot2012	Q9FFB7|CHX9_ARATH	26	89573	9	1	3	1	0.04	Cation/H(+) antiporter 9 OS=Arabidopsis thaliana GN=CHX9 PE=2 SV=1
213	1	UniProtKB_Sprot2012	Q1KVU3|RK12_SCEOB	25	13932	2	1	1	1	0.28	50S ribosomal protein L12, chloroplastic OS=Scenedesmus obliquus GN=rpl12 PE=3 SV=1
214	1	UniProtKB_Sprot2012	Q9M2D8|Y3126_ARATH	25	23244	8	1	4	1	0.16	Uncharacterized protein At3g61260 OS=Arabidopsis thaliana GN=At3g61260 PE=1 SV=1
215	1	UniProtKB_Sprot2012	Q9M8D3|PUR4_ARATH	25	153092	2	2	1	1	0.02	Probable phosphoribosylformylglycinamidine synthase, chloroplastic/mitochondrial OS=Arabidopsis thaliana GN=At1g74260 PE=1 SV=2
216	1	UniProtKB_Sprot2012	O49850|GCSP_FLAAN	25	113763	16	2	10	1	0.03	Glycine dehydrogenase [decarboxylating], mitochondrial OS=Flaveria anomala GN=GDCSP PE=3 SV=1
217	1	UniProtKB_Sprot2012	Q9ZPB7|AL7A1_MALDO	25	54894	6	1	3	1	0.07	Aldehyde dehydrogenase family 7 member A1 OS=Malus domestica PE=1 SV=3
218	1	UniProtKB_Sprot2012	P93319|M670_ARATH	25	30306	4	2	2	1	0.12	Uncharacterized mitochondrial protein AtMg00670 OS=Arabidopsis thaliana GN=AtMg00670 PE=4 SV=1
219	1	UniProtKB_Sprot2012	Q8W463|RK191_ARATH	25	25560	3	1	1	1	0.15	50S ribosomal protein L19-1, chloroplastic OS=Arabidopsis thaliana GN=At4g17560 PE=2 SV=1
220	1	UniProtKB_Sprot2012	O23403|PPD1_ARATH	25	32359	6	2	3	1	0.12	PsbP domain-containing protein 1, chloroplastic OS=Arabidopsis thaliana GN=PPD1 PE=1 SV=1
221	1	UniProtKB_Sprot2012	Q85B60|YCF2_ADICA	25	243225	4	1	3	1	0.02	Protein ycf2 OS=Adiantum capillus-veneris GN=ycf2-A PE=2 SV=2
222	1	UniProtKB_Sprot2012	Q9SEU7|TRXM3_ARATH	25	19773	6	1	1	1	0.19	Thioredoxin M3, chloroplastic OS=Arabidopsis thaliana GN=GAT1 PE=2 SV=2
223	1	UniProtKB_Sprot2012	Q652U9|KAT4_ORYSJ	25	67863	8	1	3	1	0.05	Potassium channel KAT4 OS=Oryza sativa subsp. japonica GN=Os06g0254200 PE=3 SV=2
224	1	UniProtKB_Sprot2012	Q39081|CAL_ARATH	24	30396	5	1	2	1	0.12	Transcription factor CAULIFLOWER OS=Arabidopsis thaliana GN=CAL PE=1 SV=3
225	1	UniProtKB_Sprot2012	O49886|CYPH_LUPLU	24	18503	5	1	2	1	0.21	Peptidyl-prolyl cis-trans isomerase OS=Lupinus luteus PE=2 SV=1
226	1	UniProtKB_Sprot2012	A2YVR7|PSA2_ORYSI	24	25828	3	1	3	1	0.15	Proteasome subunit alpha type-2 OS=Oryza sativa subsp. indica GN=PAB1 PE=2 SV=2
227	1	UniProtKB_Sprot2012	P82277|RRP2_SPIOL	24	28390	6	2	4	1	0.13	30S ribosomal protein 2, chloroplastic OS=Spinacia oleracea GN=PSRP2 PE=1 SV=1
228	1	UniProtKB_Sprot2012	Q06215|PPO_VICFA	24	68954	4	2	2	1	0.05	Polyphenol oxidase A1, chloroplastic OS=Vicia faba PE=1 SV=1
229	1	UniProtKB_Sprot2012	P93164|GGH_SOYBN	24	37824	2	1	2	1	0.1	Gamma-glutamyl hydrolase OS=Glycine max PE=2 SV=1
230	1	UniProtKB_Sprot2012	P80088|ATP7_SPIOL	24	3524	3	1	1	1	1.31	ATP synthase 28 kDa subunit, mitochondrial (Fragment) OS=Spinacia oleracea PE=1 SV=1
231	1	UniProtKB_Sprot2012	A2T308|YCF2_ANGEV	24	283747	6	2	4	1	0.01	Protein ycf2 OS=Angiopteris evecta GN=ycf2 PE=3 SV=1
232	1	UniProtKB_Sprot2012	Q8LCE1|GLN12_ARATH	24	39297	4	1	2	1	0.1	Glutamine synthetase cytosolic isozyme 1-2 OS=Arabidopsis thaliana GN=GLN1-2 PE=1 SV=2
233	1	UniProtKB_Sprot2012	O82039|SPY_PETHY	23	105070	17	1	3	1	0.04	Probable UDP-N-acetylglucosamine--peptide N-acetylglucosaminyltransferase SPINDLY OS=Petunia hybrida GN=SPY PE=2 SV=1
234	1	UniProtKB_Sprot2012	Q8LSZ4|E2FE_ARATH	23	45547	3	1	2	1	0.08	E2F transcription factor-like E2FE OS=Arabidopsis thaliana GN=E2FE PE=2 SV=1
235	1	UniProtKB_Sprot2012	P93311|RM02_ARATH	23	38174	3	2	2	1	0.1	60S ribosomal protein L2, mitochondrial OS=Arabidopsis thaliana GN=RPL2 PE=3 SV=1
236	1	UniProtKB_Sprot2012	Q9FGI6|NDUS1_ARATH	23	82557	15	1	5	1	0.04	NADH dehydrogenase [ubiquinone] iron-sulfur protein 1, mitochondrial OS=Arabidopsis thaliana GN=EMB1467 PE=1 SV=2
237	1	UniProtKB_Sprot2012	Q4R1I9|ANGLT_ROSHC	23	52129	2	1	2	1	0.07	Anthocyanidin 5,3-O-glucosyltransferase OS=Rosa hybrid cultivar GN=RhGT1 PE=2 SV=1
238	1	UniProtKB_Sprot2012	A0A351|PSBF_COFAR	23	4481	6	3	1	1	1.01	Cytochrome b559 subunit beta OS=Coffea arabica GN=psbF PE=3 SV=1
239	1	UniProtKB_Sprot2012	O82533|FTZ21_ARATH	23	50747	7	2	5	1	0.07	Cell division protein FtsZ homolog 2-1, chloroplastic OS=Arabidopsis thaliana GN=FTSZ2-1 PE=1 SV=2
240	1	UniProtKB_Sprot2012	Q6EW12|RK22_NYMAL	23	14410	3	1	1	1	0.27	50S ribosomal protein L22, chloroplastic OS=Nymphaea alba GN=rpl22 PE=3 SV=1
241	1	UniProtKB_Sprot2012	Q9S702|AK3_ARATH	23	61918	5	1	2	1	0.06	Aspartokinase 3, chloroplastic OS=Arabidopsis thaliana GN=AK3 PE=1 SV=1
242	1	UniProtKB_Sprot2012	Q9LU41|ACA9_ARATH	23	119377	5	1	3	1	0.03	Calcium-transporting ATPase 9, plasma membrane-type OS=Arabidopsis thaliana GN=ACA9 PE=2 SV=2
243	1	UniProtKB_Sprot2012	Q6DT83|MATK_HOTPA	23	60728	1	1	1	1	0.06	Maturase K OS=Hottonia palustris GN=matK PE=3 SV=1
244	1	UniProtKB_Sprot2012	P0C8K6|RM02_ORYSA	22	55575	9	1	6	1	0.07	60S ribosomal protein L2, mitochondrial OS=Oryza sativa GN=RPL2 PE=2 SV=1
245	1	UniProtKB_Sprot2012	Q8RWY4|NLP6_ARATH	22	95343	3	1	2	1	0.04	Protein NLP6 OS=Arabidopsis thaliana GN=NLP6 PE=2 SV=2
246	1	UniProtKB_Sprot2012	Q9SVH0|PP329_ARATH	22	88031	1	1	1	1	0.04	Pentatricopeptide repeat-containing protein At4g20770 OS=Arabidopsis thaliana GN=PCMP-E35 PE=2 SV=2
247	1	UniProtKB_Sprot2012	P93236|ABA2_SOLLC	22	73627	5	1	3	1	0.05	Zeaxanthin epoxidase, chloroplastic OS=Solanum lycopersicum PE=2 SV=1
248	1	UniProtKB_Sprot2012	Q84UU4|HUMS_ARATH	22	63977	2	1	1	1	0.06	Alpha-humulene/(-)-(E)-beta-caryophyllene synthase OS=Arabidopsis thaliana GN=TPS21 PE=1 SV=2
249	1	UniProtKB_Sprot2012	Q93Z27|CML45_ARATH	22	24104	3	1	1	1	0.16	Probable calcium-binding protein CML45 OS=Arabidopsis thaliana GN=CML45 PE=1 SV=1
250	1	UniProtKB_Sprot2012	B3TNA5|NDHH_BRADI	22	45966	4	1	2	1	0.08	NAD(P)H-quinone oxidoreductase subunit H, chloroplastic OS=Brachypodium distachyon GN=ndhH PE=3 SV=1
251	1	UniProtKB_Sprot2012	Q9C801|MOS2_ARATH	22	51110	7	1	3	1	0.07	Protein MOS2 OS=Arabidopsis thaliana GN=MOS2 PE=2 SV=1
252	1	UniProtKB_Sprot2012	Q07970|ATK1_ARATH	22	89677	11	1	7	1	0.04	Kinesin-1 OS=Arabidopsis thaliana GN=ATK1 PE=2 SV=1
253	1	UniProtKB_Sprot2012	Q9LR64|Y1360_ARATH	21	18823	3	1	1	1	0.2	Thylakoid lumenal protein At1g03610, chloroplastic OS=Arabidopsis thaliana GN=At1g03600 PE=1 SV=1
254	1	UniProtKB_Sprot2012	P53991|FENR_CHLRE	21	39765	4	1	2	1	0.09	Ferredoxin--NADP reductase, chloroplastic OS=Chlamydomonas reinhardtii GN=PETH PE=1 SV=1
255	1	UniProtKB_Sprot2012	O23024|YUC3_ARATH	21	49115	2	1	1	1	0.08	Flavin-containing monooxygenase YUCCA3 OS=Arabidopsis thaliana GN=YUC3 PE=2 SV=1
256	1	UniProtKB_Sprot2012	Q9SW75|RL10A_CHLRE	20	24069	6	2	2	1	0.16	60S ribosomal protein L10a OS=Chlamydomonas reinhardtii GN=RPL10A PE=2 SV=1
257	1	UniProtKB_Sprot2012	O49707|MSRB8_ARATH	20	15762	5	1	4	1	0.25	Peptide methionine sulfoxide reductase B8 OS=Arabidopsis thaliana GN=MSRB8 PE=2 SV=1
258	1	UniProtKB_Sprot2012	Q9SJP6|FUT10_ARATH	20	59975	2	1	2	1	0.06	Putative fucosyltransferase 10 OS=Arabidopsis thaliana GN=FUT10 PE=2 SV=2
259	1	UniProtKB_Sprot2012	P12352|PSAE_CHLRE	20	10764	3	2	1	1	0.37	Photosystem I reaction center subunit IV, chloroplastic OS=Chlamydomonas reinhardtii GN=PSAE PE=1 SV=1
260	1	UniProtKB_Sprot2012	Q8H252|RBR_COCNU	20	113493	4	1	3	1	0.03	Retinoblastoma-related protein OS=Cocos nucifera GN=Rb1 PE=2 SV=1
261	1	UniProtKB_Sprot2012	Q7XU27|BRE1A_ORYSJ	20	101280	9	1	5	1	0.04	E3 ubiquitin-protein ligase BRE1-like 1 OS=Oryza sativa subsp. japonica GN=BRE1A PE=2 SV=3
262	1	UniProtKB_Sprot2012	A6MN03|YCF1_ILLOL	20	225159	9	1	4	1	0.02	Putative membrane protein ycf1 OS=Illicium oligandrum GN=ycf1 PE=3 SV=1
263	1	UniProtKB_Sprot2012	Q9XIF0|DRL13_ARATH	20	104248	7	1	5	1	0.04	Putative disease resistance protein At1g59780 OS=Arabidopsis thaliana GN=At1g59780 PE=2 SV=1
264	1	UniProtKB_Sprot2012	Q5VP70|PIN3A_ORYSJ	20	65384	2	1	1	1	0.06	Probable auxin efflux carrier component 3a OS=Oryza sativa subsp. japonica GN=PIN3A PE=2 SV=1
265	1	UniProtKB_Sprot2012	Q8L4H4|NORK_MEDTR	20	105027	3	1	1	1	0.04	Nodulation receptor kinase OS=Medicago truncatula GN=NORK PE=1 SV=2
266	1	UniProtKB_Sprot2012	Q8WJ32|MATK_BACMR	20	59938	11	1	9	1	0.06	Maturase K OS=Backhousia myrtifolia GN=matK PE=3 SV=1
267	1	UniProtKB_Sprot2012	P19587|RPOA_SCEOB	20	55795	3	1	1	1	0.07	DNA-directed RNA polymerase subunit alpha OS=Scenedesmus obliquus GN=rpoA PE=3 SV=2
268	1	UniProtKB_Sprot2012	Q9S9Z0|HDG10_ARATH	20	80692	14	1	5	1	0.05	Homeobox-leucine zipper protein HDG10 OS=Arabidopsis thaliana GN=HDG10 PE=2 SV=1
269	1	UniProtKB_Sprot2012	O80543|Y1280_ARATH	20	39626	6	1	3	1	0.09	Uncharacterized protein At1g22800 OS=Arabidopsis thaliana GN=At1g22800 PE=2 SV=2
270	1	UniProtKB_Sprot2012	O80568|ITPK4_ARATH	20	54659	5	1	2	1	0.07	Inositol-tetrakisphosphate 1-kinase 4 OS=Arabidopsis thaliana GN=ITPK4 PE=2 SV=2
271	1	UniProtKB_Sprot2012	Q93ZF5|PHO11_ARATH	19	91508	3	1	1	1	0.04	Phosphate transporter PHO1 homolog 1 OS=Arabidopsis thaliana GN=PHO1-H1 PE=2 SV=1
272	1	UniProtKB_Sprot2012	P93665|DCS1_GOSHI	19	64378	4	1	2	1	0.06	(+)-delta-cadinene synthase OS=Gossypium hirsutum GN=CDN1 PE=1 SV=1
273	1	UniProtKB_Sprot2012	Q9FFD2|RGP5_ARATH	19	39017	3	1	3	1	0.1	Probable UDP-arabinopyranose mutase 5 OS=Arabidopsis thaliana GN=RGP5 PE=1 SV=1
274	1	UniProtKB_Sprot2012	Q0INC5|RH28_ORYSJ	19	89966	7	1	3	1	0.04	DEAD-box ATP-dependent RNA helicase 28 OS=Oryza sativa subsp. japonica GN=Os12g0481100 PE=2 SV=2
275	1	UniProtKB_Sprot2012	Q9SCJ9|UBP26_ARATH	19	122024	13	2	4	1	0.03	Ubiquitin carboxyl-terminal hydrolase 26 OS=Arabidopsis thaliana GN=UBP26 PE=1 SV=3
276	1	UniProtKB_Sprot2012	Q9SW70|SRP_VITRI	19	27756	3	1	1	1	0.14	Stress-related protein OS=Vitis riparia GN=SRP PE=2 SV=1
277	1	UniProtKB_Sprot2012	Q2QXC6|WNK9_ORYSJ	19	47481	6	1	4	1	0.08	Probable serine/threonine-protein kinase WNK9 OS=Oryza sativa subsp. japonica GN=WNK9 PE=2 SV=1
278	1	UniProtKB_Sprot2012	Q8S9M1|PAP13_ARATH	18	33136	3	1	1	1	0.11	Probable plastid-lipid-associated protein 13, chloroplastic OS=Arabidopsis thaliana GN=PAP13 PE=1 SV=2
279	1	UniProtKB_Sprot2012	P55313|CATA2_WHEAT	18	56957	5	1	4	1	0.07	Catalase OS=Triticum aestivum GN=CATA PE=2 SV=1
280	1	UniProtKB_Sprot2012	Q9SIQ7|CDPKO_ARATH	18	66772	6	1	4	1	0.06	Calcium-dependent protein kinase 24 OS=Arabidopsis thaliana GN=CPK24 PE=2 SV=1
281	1	UniProtKB_Sprot2012	Q8S9L0|SPL10_ARATH	18	44816	3	1	1	1	0.08	Squamosa promoter-binding-like protein 10 OS=Arabidopsis thaliana GN=SPL10 PE=2 SV=2
282	1	UniProtKB_Sprot2012	P80030|FABI_BRANA	18	40625	9	2	5	2	0.19	Enoyl-[acyl-carrier-protein] reductase [NADH], chloroplastic OS=Brassica napus PE=1 SV=2
283	1	UniProtKB_Sprot2012	Q09G46|PSAA_PLAOC	18	83339	4	1	2	1	0.04	Photosystem I P700 chlorophyll a apoprotein A1 OS=Platanus occidentalis GN=psaA PE=3 SV=1
284	1	UniProtKB_Sprot2012	Q43846|SSY3_SOLTU	18	139879	5	1	4	1	0.03	Soluble starch synthase 3, chloroplastic/amyloplastic OS=Solanum tuberosum GN=SS3 PE=1 SV=1
285	1	UniProtKB_Sprot2012	O04151|CALR1_ARATH	18	48668	4	1	3	1	0.08	Calreticulin-1 OS=Arabidopsis thaliana GN=CRT1 PE=1 SV=1
286	1	UniProtKB_Sprot2012	Q9SW96|SYNC1_ARATH	17	64256	9	1	4	1	0.06	Asparagine--tRNA ligase, cytoplasmic 1 OS=Arabidopsis thaliana GN=SYNC1 PE=2 SV=1
287	1	UniProtKB_Sprot2012	Q8LFD5|Y4323_ARATH	17	13113	1	1	1	1	0.3	Uncharacterized protein At4g13230 OS=Arabidopsis thaliana GN=At4g13230 PE=2 SV=1
288	1	UniProtKB_Sprot2012	P60289|RPOC2_AMBTC	17	157032	10	4	8	2	0.05	DNA-directed RNA polymerase subunit beta'' OS=Amborella trichopoda GN=rpoC2 PE=3 SV=1
289	1	UniProtKB_Sprot2012	Q9LJX4|PUM5_ARATH	17	107384	6	1	3	1	0.03	Pumilio homolog 5 OS=Arabidopsis thaliana GN=APUM5 PE=1 SV=2
290	1	UniProtKB_Sprot2012	Q5GA98|MATK_MIMGU	17	60913	2	1	1	1	0.06	Maturase K OS=Mimulus guttatus GN=matK PE=3 SV=1
291	1	UniProtKB_Sprot2012	Q8LED9|CXE16_ARATH	17	49793	4	1	2	1	0.07	Probable carboxylesterase 16 OS=Arabidopsis thaliana GN=CXE16 PE=2 SV=1
292	1	UniProtKB_Sprot2012	Q9ZPS0|FBX7_ARATH	17	47188	4	1	2	1	0.08	F-box only protein 7 OS=Arabidopsis thaliana GN=FBX7 PE=2 SV=3
293	1	UniProtKB_Sprot2012	Q93ZN2|ALKR4_ARATH	17	38357	6	1	2	1	0.1	Probable aldo-keto reductase 4 OS=Arabidopsis thaliana GN=At1g60710 PE=1 SV=1
294	1	UniProtKB_Sprot2012	Q9FZE0|BGL40_ARATH	16	58430	6	1	5	1	0.06	Beta-glucosidase 40 OS=Arabidopsis thaliana GN=BGLU40 PE=2 SV=1
295	1	UniProtKB_Sprot2012	Q42799|C93A2_SOYBN	16	57596	4	1	2	1	0.06	Cytochrome P450 93A2 OS=Glycine max GN=CYP93A2 PE=2 SV=1
296	1	UniProtKB_Sprot2012	Q9LWB5|RK23_SPIOL	16	21844	4	1	3	1	0.18	50S ribosomal protein L23, chloroplastic OS=Spinacia oleracea GN=RPL23 PE=1 SV=1
297	1	UniProtKB_Sprot2012	Q9M0Z3|KEA3_ARATH	16	84023	3	1	1	1	0.04	K(+) efflux antiporter 3, chloroplastic OS=Arabidopsis thaliana GN=KEA3 PE=1 SV=2
298	1	UniProtKB_Sprot2012	Q7XAB8|THF1_SOLTU	16	33568	8	1	5	1	0.11	Protein THYLAKOID FORMATION1, chloroplastic OS=Solanum tuberosum GN=THF1 PE=2 SV=1
299	1	UniProtKB_Sprot2012	Q38861|XPB1_ARATH	16	87691	7	1	4	1	0.04	DNA repair helicase XPB1 OS=Arabidopsis thaliana GN=XPB1 PE=2 SV=3
300	1	UniProtKB_Sprot2012	Q8LPU5|CMT3_MAIZE	16	102573	4	1	2	1	0.04	DNA (cytosine-5)-methyltransferase 3 OS=Zea mays GN=DMT105 PE=2 SV=1
301	1	UniProtKB_Sprot2012	C6T1G0|CSPL1_SOYBN	16	20031	3	1	1	1	0.19	CASP-like protein 1 OS=Glycine max PE=2 SV=1
302	1	UniProtKB_Sprot2012	Q9LYQ4|PR1B6_ARATH	16	23180	1	1	1	1	0.16	PRA1 family protein B6 OS=Arabidopsis thaliana GN=PRA1B6 PE=1 SV=1
303	1	UniProtKB_Sprot2012	O22920|CHX13_ARATH	16	93042	3	1	2	1	0.04	Cation/H(+) symporter 13 OS=Arabidopsis thaliana GN=CHX13 PE=1 SV=1
304	1	UniProtKB_Sprot2012	Q9FGD7|PUB50_ARATH	16	88057	5	1	3	1	0.04	Putative U-box domain-containing protein 50 OS=Arabidopsis thaliana GN=PUB50 PE=3 SV=1
305	1	UniProtKB_Sprot2012	Q94AC1|STR6_ARATH	15	66118	4	1	4	1	0.06	Rhodanese-like domain-containing protein 6 OS=Arabidopsis thaliana GN=STR6 PE=2 SV=1
306	1	UniProtKB_Sprot2012	Q9LUW0|LOX5_ARATH	15	101339	9	1	3	1	0.04	Linoleate 9S-lipoxygenase 5, chloroplastic OS=Arabidopsis thaliana GN=LOX5 PE=1 SV=2
307	1	UniProtKB_Sprot2012	Q10MR5|CSPLN_ORYSJ	15	21804	1	1	1	1	0.18	CASP-like protein Os03g0298300 OS=Oryza sativa subsp. japonica GN=Os03g0298300 PE=2 SV=1
308	1	UniProtKB_Sprot2012	Q8WI24|RPOB_PSINU	15	121724	5	1	4	1	0.03	DNA-directed RNA polymerase subunit beta OS=Psilotum nudum GN=rpoB PE=3 SV=1
309	1	UniProtKB_Sprot2012	A9L988|RPOB_LEMMI	14	121656	7	1	5	1	0.03	DNA-directed RNA polymerase subunit beta OS=Lemna minor GN=rpoB PE=3 SV=1
310	1	UniProtKB_Sprot2012	P45725|PAL3_ARATH	14	76536	3	1	1	1	0.05	Phenylalanine ammonia-lyase 3 OS=Arabidopsis thaliana GN=PAL3 PE=1 SV=3
311	1	UniProtKB_Sprot2012	Q8GZ52|AB30G_ARATH	14	159092	8	1	4	1	0.02	ABC transporter G family member 30 OS=Arabidopsis thaliana GN=ABCG30 PE=2 SV=2
312	1	UniProtKB_Sprot2012	Q9FF18|C7351_ARATH	14	59376	6	1	4	1	0.06	Cytokinin hydroxylase OS=Arabidopsis thaliana GN=CYP735A1 PE=1 SV=1
313	1	UniProtKB_Sprot2012	Q6K7R9|RH48_ORYSJ	14	92201	5	1	4	1	0.04	DEAD-box ATP-dependent RNA helicase 48 OS=Oryza sativa subsp. japonica GN=Os02g0826100 PE=2 SV=1
314	1	UniProtKB_Sprot2012	Q9GF34|MATK_MATIN	13	60722	4	1	2	1	0.06	Maturase K OS=Matthiola incana GN=matK PE=3 SV=1
315	1	UniProtKB_Sprot2012	O22932|CIPKB_ARATH	13	49442	4	1	2	1	0.08	CBL-interacting serine/threonine-protein kinase 11 OS=Arabidopsis thaliana GN=CIPK11 PE=1 SV=1
316	1	UniProtKB_Sprot2012	O48557|RL17_MAIZE	13	19608	3	1	2	1	0.2	60S ribosomal protein L17 OS=Zea mays GN=RPL17 PE=2 SV=1
317	1	UniProtKB_Sprot2012	Q946Y7|SYP61_ARATH	13	27818	1	1	1	1	0.14	Syntaxin-61 OS=Arabidopsis thaliana GN=SYP61 PE=1 SV=1
318	1	UniProtKB_Sprot2012	Q9MAK9|PS10B_ARATH	13	44898	8	1	4	1	0.08	26S protease regulatory subunit S10B homolog B OS=Arabidopsis thaliana GN=RPT4B PE=2 SV=1
319	1	UniProtKB_Sprot2012	O81146|PSA6A_ARATH	13	27391	2	1	2	1	0.14	Proteasome subunit alpha type-6-A OS=Arabidopsis thaliana GN=PAA1 PE=1 SV=2
