# Supplementary material for: Proteomic analysis of Artemisia annua – towards elucidating the biosynthetic pathways of the antimalarial pro-drug artemisinin
Source: BMC Plant Biol. 2015 Jul 9;15:175. doi: 10.1186/s12870-015-0565-7 (PMC4496932; doi:10.1186/s12870-015-0565-7)
Supplement: Additional file 5: — MS/MS Ion Search results of the trichome-enriched sample data against the Artemisia trichome Trinity contig database. [file 12870_2015_565_MOESM5_ESM.csv]

Additional file 5
Type of search	MS/MS Ion Search of Artemisia trichome Trinity contig database
Quantitation	None
Enzyme	Trypsin
Fixed modifications	Carbamidomethyl (C)
Variable modifications	Oxidation (M)
Mass values	Monoisotopic
Protein mass	Unrestricted
Peptide mass tolerance	10 ppm
Fragment mass tolerance	0.8 Da
Max missed cleavages	2
Instrument type	ESI-TRAP
Number of queries	13,306
Significance threshold p<	0.05
Max. number of families	AUTO
Ions score or expect cut-off	0
Preferred taxonomy	All entries
Show Percolator scores?	no
Family	Member	Database	Accession	Score	Mass	Num. of matches	Num. of significant matches	Num. of sequences	Num. of significant sequences	emPAI	Frame	Description
1	1	Artemis_Contig2013F	comp139_c0_seq1_1	3245	96470	146	99	31	23	1.98		comp139_c0_seq1_1
1	2	Artemis_Contig2013F	comp4069_c0_seq1_1	454	22265	31	21	12	8	3.87		comp4069_c0_seq1_1
1	3	Artemis_Contig2013F	comp431_c0_seq1_1	280	14580	15	11	5	3	1.59	4	comp431_c0_seq1_1
2	1	Artemis_Contig2013F	comp66858_c0_seq1_1	1724	20889	39	38	10	9	3.57	2	comp66858_c0_seq1_1
2	2	Artemis_Contig2013F	comp55634_c0_seq1_1	182	21775	17	11	5	4	0.91		comp55634_c0_seq1_1
3	1	Artemis_Contig2013F	comp971_c0_seq1_1	1213	48405	60	39	21	17	2.81		comp971_c0_seq1_1
3	2	Artemis_Contig2013F	comp971_c0_seq2_1	946	48107	55	31	16	13	1.85	5	comp971_c0_seq2_1
4	1	Artemis_Contig2013F	comp89_c0_seq1_1	1206	146336	99	60	30	19	0.64		comp89_c0_seq1_1
5	1	Artemis_Contig2013F	comp22207_c0_seq1_1	909	28348	22	18	9	6	1.41		comp22207_c0_seq1_1
6	1	Artemis_Contig2013F	comp170_c0_seq3_1	710	56393	22	18	8	6	0.56		comp170_c0_seq3_1
6	2	Artemis_Contig2013F	comp170_c0_seq1_1	554	62675	19	14	9	5	0.33		comp170_c0_seq1_1
7	1	Artemis_Contig2013F	comp2784_c0_seq1_1	867	30733	50	32	13	12	3.02	4	comp2784_c0_seq1_1
8	1	Artemis_Contig2013F	comp444_c0_seq2_1	863	64727	55	33	24	14	1.19		comp444_c0_seq2_1
8	2	Artemis_Contig2013F	comp1599_c0_seq1_1	218	46060	4	3	3	2	0.17	1	comp1599_c0_seq1_1
9	1	Artemis_Contig2013F	comp43_c0_seq1_1	854	59175	44	27	17	11	0.96		comp43_c0_seq1_1
10	1	Artemis_Contig2013F	comp40215_c0_seq1_1	853	30313	40	21	12	7	1.28		comp40215_c0_seq1_1
11	1	Artemis_Contig2013F	comp2382_c0_seq1_1	846	74916	38	17	19	7	0.47		comp2382_c0_seq1_1
12	1	Artemis_Contig2013F	comp3274_c1_seq1_1	831	24859	26	22	7	6	1.71		comp3274_c1_seq1_1
13	1	Artemis_Contig2013F	comp215_c1_seq1_1	793	41074	21	18	7	5	1.01		comp215_c1_seq1_1
13	2	Artemis_Contig2013F	comp4784_c0_seq1_1	125	17407	6	4	2	2	0.49	4	comp4784_c0_seq1_1
14	1	Artemis_Contig2013F	comp7356_c0_seq2_1	788	20185	42	31	10	7	2.38	5	comp7356_c0_seq2_1
15	1	Artemis_Contig2013F	comp868_c0_seq1_1	766	28626	26	20	8	6	1.7		comp868_c0_seq1_1
15	2	Artemis_Contig2013F	comp875_c0_seq1_1	491	21326	20	11	8	4	1.29	2	comp875_c0_seq1_1
16	1	Artemis_Contig2013F	comp3571_c0_seq1_1	740	29789	52	30	18	11	3.21		comp3571_c0_seq1_1
17	1	Artemis_Contig2013F	comp40_c0_seq1_1	717	190133	32	13	16	5	0.1		comp40_c0_seq1_1
18	1	Artemis_Contig2013F	comp16473_c0_seq1_1	710	35624	17	12	8	5	0.83		comp16473_c0_seq1_1
19	1	Artemis_Contig2013F	comp2476_c0_seq1_1	706	29224	20	17	5	3	0.44		comp2476_c0_seq1_1
20	1	Artemis_Contig2013F	comp9166_c0_seq3_1	700	41786	18	13	7	4	0.41		comp9166_c0_seq3_1
20	2	Artemis_Contig2013F	comp10520_c0_seq1_1	325	15139	15	8	6	2	0.58	6	comp10520_c0_seq1_1
21	1	Artemis_Contig2013F	comp1070_c0_seq1_1	695	56072	30	21	11	9	0.78		comp1070_c0_seq1_1
21	2	Artemis_Contig2013F	comp38929_c0_seq1_1	313	12745	12	11	5	4	1.94		comp38929_c0_seq1_1
22	1	Artemis_Contig2013F	comp708_c0_seq1_1	665	21191	24	19	7	5	1.3	3	comp708_c0_seq1_1
23	1	Artemis_Contig2013F	comp2306_c0_seq1_1	641	30103	32	22	9	5	1.29		comp2306_c0_seq1_1
23	2	Artemis_Contig2013F	comp12404_c0_seq1_1	371	35416	35	18	13	5	1.03		comp12404_c0_seq1_1
24	1	Artemis_Contig2013F	comp148_c0_seq1_1	621	72423	33	18	14	9	0.57		comp148_c0_seq1_1
24	2	Artemis_Contig2013F	comp5743_c0_seq1_1	165	38542	20	8	11	5	0.59		comp5743_c0_seq1_1
25	1	Artemis_Contig2013F	comp1515_c0_seq1_1	574	33798	19	15	10	7	1.1		comp1515_c0_seq1_1
26	1	Artemis_Contig2013F	comp11618_c0_seq1_1	569	34613	21	17	9	7	1.06	5	comp11618_c0_seq1_1
27	1	Artemis_Contig2013F	comp26160_c0_seq1_1	567	28932	13	12	6	6	1.09	3	comp26160_c0_seq1_1
28	1	Artemis_Contig2013F	comp54967_c0_seq1_1	548	7412	7	7	3	3	2.78	1	comp54967_c0_seq1_1
29	1	Artemis_Contig2013F	comp91_c0_seq1_1	542	167772	37	23	19	8	0.22		comp91_c0_seq1_1
30	1	Artemis_Contig2013F	comp2551_c0_seq1_1	530	48812	17	15	7	6	0.56	4	comp2551_c0_seq1_1
31	1	Artemis_Contig2013F	comp7990_c0_seq1_1	527	17638	18	11	5	4	1.69		comp7990_c0_seq1_1
32	1	Artemis_Contig2013F	comp4904_c0_seq1_1	524	46179	14	7	10	3	0.26		comp4904_c0_seq1_1
33	1	Artemis_Contig2013F	comp249_c2_seq1_1	519	14097	14	9	4	4	1.67	6	comp249_c2_seq1_1
34	1	Artemis_Contig2013F	comp46060_c0_seq1_1	483	32570	17	14	7	5	0.73		comp46060_c0_seq1_1
35	1	Artemis_Contig2013F	comp10658_c0_seq1_1	481	37349	17	14	7	6	0.78	5	comp10658_c0_seq1_1
35	2	Artemis_Contig2013F	comp25903_c1_seq1_1	479	18986	14	12	6	5	1.52		comp25903_c1_seq1_1
36	1	Artemis_Contig2013F	comp336_c0_seq1_1	477	20759	25	23	5	5	1.34	5	comp336_c0_seq1_1
37	1	Artemis_Contig2013F	comp36221_c0_seq1_1	475	12983	13	11	6	5	2.76	5	comp36221_c0_seq1_1
38	1	Artemis_Contig2013F	comp1347_c0_seq1_1	471	34313	44	25	17	10	1.84		comp1347_c0_seq1_1
38	2	Artemis_Contig2013F	comp1884_c0_seq1_1	335	29750	31	19	10	6	1.05		comp1884_c0_seq1_1
39	1	Artemis_Contig2013F	comp4069_c0_seq2_1	464	19471	13	9	5	3	1.06		comp4069_c0_seq2_1
40	1	Artemis_Contig2013F	comp5180_c0_seq1_1	461	40696	13	11	6	5	0.55		comp5180_c0_seq1_1
41	1	Artemis_Contig2013F	comp21989_c0_seq3_1	458	9717	20	14	5	3	6.96	1	comp21989_c0_seq3_1
42	1	Artemis_Contig2013F	comp1027_c0_seq1_1	457	82440	31	15	14	7	0.42		comp1027_c0_seq1_1
42	2	Artemis_Contig2013F	comp67158_c0_seq1_1	36	13791	8	2	2	2	0.65	4	comp67158_c0_seq1_1
43	1	Artemis_Contig2013F	comp4186_c0_seq1_1	457	87047	24	12	14	4	0.23		comp4186_c0_seq1_1
44	1	Artemis_Contig2013F	comp475_c0_seq1_1	454	62204	13	8	6	4	0.26		comp475_c0_seq1_1
45	1	Artemis_Contig2013F	comp1593_c0_seq3_1	446	9572	9	6	5	3	1.88	3	comp1593_c0_seq3_1
45	2	Artemis_Contig2013F	comp1593_c0_seq1_1	318	48096	11	5	8	3	0.25		comp1593_c0_seq1_1
46	1	Artemis_Contig2013F	comp3711_c0_seq1_1	429	34638	19	12	9	6	0.86		comp3711_c0_seq1_1
47	1	Artemis_Contig2013F	comp302_c0_seq1_1	422	33321	10	8	5	3	0.38	1	comp302_c0_seq1_1
48	1	Artemis_Contig2013F	comp53308_c0_seq1_1	419	19924	15	13	5	5	1.42	6	comp53308_c0_seq1_1
49	1	Artemis_Contig2013F	comp24211_c0_seq1_1	417	13074	10	6	4	2	1.2	4	comp24211_c0_seq1_1
50	1	Artemis_Contig2013F	comp1255_c0_seq1_1	328	45013	12	9	5	4	0.38	6	comp1255_c0_seq1_1
50	2	Artemis_Contig2013F	comp36105_c0_seq1_1	277	21759	9	8	3	3	0.63	5	comp36105_c0_seq1_1
51	1	Artemis_Contig2013F	comp3235_c0_seq1_1	414	59421	24	15	9	6	0.44		comp3235_c0_seq1_1
52	1	Artemis_Contig2013F	comp8788_c0_seq1_1	412	20494	12	12	5	5	1.8	1	comp8788_c0_seq1_1
52	2	Artemis_Contig2013F	comp8788_c0_seq2_1	334	12298	10	9	4	4	2.05	2	comp8788_c0_seq2_1
53	1	Artemis_Contig2013F	comp28928_c0_seq1_1	409	24432	10	4	5	2	0.34		comp28928_c0_seq1_1
54	1	Artemis_Contig2013F	comp406_c0_seq1_1	399	67116	16	9	6	3	0.18	2	comp406_c0_seq1_1
55	1	Artemis_Contig2013F	comp1527_c0_seq1_1	399	63342	21	10	9	4	0.26		comp1527_c0_seq1_1
56	1	Artemis_Contig2013F	comp3868_c0_seq1_1	396	67602	17	13	8	6	0.38	5	comp3868_c0_seq1_1
56	2	Artemis_Contig2013F	comp1769_c0_seq1_1	193	45395	11	8	5	3	0.27		comp1769_c0_seq1_1
57	1	Artemis_Contig2013F	comp8769_c0_seq1_1	391	22780	21	17	7	6	1.96	1	comp8769_c0_seq1_1
57	2	Artemis_Contig2013F	comp8769_c0_seq2_1	251	7378	7	7	3	3	2.85	2	comp8769_c0_seq2_1
58	1	Artemis_Contig2013F	comp37844_c0_seq2_1	387	9984	33	20	7	5	6.63	4	comp37844_c0_seq2_1
58	2	Artemis_Contig2013F	comp287_c0_seq1_1	318	22127	15	11	5	4	0.89	4	comp287_c0_seq1_1
58	3	Artemis_Contig2013F	comp2746_c0_seq2_1	206	13293	19	10	4	3	1.17	3	comp2746_c0_seq2_1
59	1	Artemis_Contig2013F	comp10358_c0_seq1_1	387	69378	15	10	8	5	0.3		comp10358_c0_seq1_1
60	1	Artemis_Contig2013F	comp2104_c0_seq2_1	384	10666	7	6	2	2	0.89	4	comp2104_c0_seq2_1
61	1	Artemis_Contig2013F	comp19840_c0_seq1_1	375	17035	11	10	5	4	1.28		comp19840_c0_seq1_1
62	1	Artemis_Contig2013F	comp1343_c0_seq2_1	368	38519	13	10	5	4	0.45		comp1343_c0_seq2_1
63	1	Artemis_Contig2013F	comp1691_c0_seq1_1	358	33059	23	14	11	6	0.91		comp1691_c0_seq1_1
63	2	Artemis_Contig2013F	comp1691_c0_seq4_1	277	27180	17	12	8	6	1.19		comp1691_c0_seq4_1
64	1	Artemis_Contig2013F	comp4689_c1_seq1_1	357	19259	8	8	3	3	0.73	5	comp4689_c1_seq1_1
65	1	Artemis_Contig2013F	comp56210_c0_seq1_1	354	8697	13	12	5	4	3.69		comp56210_c0_seq1_1
66	1	Artemis_Contig2013F	comp53602_c0_seq1_1	350	15089	18	12	7	5	2.16	2	comp53602_c0_seq1_1
67	1	Artemis_Contig2013F	comp14103_c0_seq1_1	350	37236	25	12	11	5	0.62		comp14103_c0_seq1_1
67	2	Artemis_Contig2013F	comp14103_c0_seq2_1	281	35655	18	10	9	4	0.49		comp14103_c0_seq2_1
68	1	Artemis_Contig2013F	comp591_c0_seq1_1	344	18644	12	10	5	4	1.12		comp591_c0_seq1_1
69	1	Artemis_Contig2013F	comp42508_c0_seq1_1	339	22634	13	7	7	3	0.6		comp42508_c0_seq1_1
70	1	Artemis_Contig2013F	comp4979_c0_seq1_1	336	61006	23	14	12	6	0.43		comp4979_c0_seq1_1
71	1	Artemis_Contig2013F	comp10007_c0_seq1_1	335	32550	12	8	5	3	0.55		comp10007_c0_seq1_1
72	1	Artemis_Contig2013F	comp440_c0_seq2_1	334	53305	13	8	8	3	0.23		comp440_c0_seq2_1
73	1	Artemis_Contig2013F	comp11311_c0_seq1_1	331	33076	17	12	6	4	0.54		comp11311_c0_seq1_1
74	1	Artemis_Contig2013F	comp58361_c0_seq2_1	330	9886	7	5	2	2	0.98	5	comp58361_c0_seq2_1
75	1	Artemis_Contig2013F	comp14201_c0_seq1_1	329	9598	6	6	2	2	1.88	1	comp14201_c0_seq1_1
75	2	Artemis_Contig2013F	comp5726_c0_seq1_1	80	64960	6	2	6	2	0.12		comp5726_c0_seq1_1
76	1	Artemis_Contig2013F	comp6474_c0_seq1_1	328	22712	16	10	6	3	0.86		comp6474_c0_seq1_1
77	1	Artemis_Contig2013F	comp26359_c0_seq1_1	326	28960	11	7	4	3	0.45	4	comp26359_c0_seq1_1
78	1	Artemis_Contig2013F	comp4173_c0_seq1_1	321	36172	7	6	3	2	0.22		comp4173_c0_seq1_1
79	1	Artemis_Contig2013F	comp22688_c0_seq1_1	320	14011	3	3	1	1	0.28	3	comp22688_c0_seq1_1
80	1	Artemis_Contig2013F	comp10_c1_seq1_1	320	76464	22	13	11	5	0.27		comp10_c1_seq1_1
81	1	Artemis_Contig2013F	comp9608_c0_seq1_1	306	45580	10	6	6	3	0.27		comp9608_c0_seq1_1
82	1	Artemis_Contig2013F	comp1425_c0_seq1_1	301	34463	7	3	3	1	0.11	4	comp1425_c0_seq1_1
83	1	Artemis_Contig2013F	comp11359_c0_seq1_1	300	50779	20	9	9	3	0.24		comp11359_c0_seq1_1
83	2	Artemis_Contig2013F	comp2557_c0_seq1_1	245	28973	14	9	6	4	0.63		comp2557_c0_seq1_1
84	1	Artemis_Contig2013F	comp8218_c0_seq1_1	299	27614	17	12	5	4	0.67	2	comp8218_c0_seq1_1
85	1	Artemis_Contig2013F	comp8022_c0_seq1_1	293	17612	3	3	1	1	0.22	3	comp8022_c0_seq1_1
86	1	Artemis_Contig2013F	comp12659_c0_seq5_1	290	8555	17	12	5	4	6.06	4	comp12659_c0_seq5_1
86	2	Artemis_Contig2013F	comp12659_c0_seq3_1	81	8709	14	5	4	2	1.16		comp12659_c0_seq3_1
87	1	Artemis_Contig2013F	comp2361_c0_seq1_1	289	39616	11	5	7	2	0.2		comp2361_c0_seq1_1
88	1	Artemis_Contig2013F	comp751_c0_seq1_1	286	8894	5	5	2	2	1.13	5	comp751_c0_seq1_1
89	1	Artemis_Contig2013F	comp6227_c0_seq1_1	286	26419	15	10	6	3	0.5		comp6227_c0_seq1_1
90	1	Artemis_Contig2013F	comp971_c0_seq5_1	285	17313	8	5	2	1	0.5		comp971_c0_seq5_1
91	1	Artemis_Contig2013F	comp20565_c0_seq1_1	283	23819	10	7	5	2	0.35		comp20565_c0_seq1_1
92	1	Artemis_Contig2013F	comp647_c0_seq1_1	282	33561	21	15	10	6	0.9		comp647_c0_seq1_1
93	1	Artemis_Contig2013F	comp3727_c1_seq1_1	280	37016	18	12	8	4	0.62		comp3727_c1_seq1_1
94	1	Artemis_Contig2013F	comp44633_c0_seq1_1	277	28723	16	7	6	3	0.45		comp44633_c0_seq1_1
95	1	Artemis_Contig2013F	comp5426_c0_seq1_1	275	45653	30	17	11	7	0.88		comp5426_c0_seq1_1
96	1	Artemis_Contig2013F	comp54617_c0_seq1_1	274	19787	13	7	5	3	0.71		comp54617_c0_seq1_1
97	1	Artemis_Contig2013F	comp34145_c0_seq1_1	271	27555	12	10	5	5	0.91	4	comp34145_c0_seq1_1
98	1	Artemis_Contig2013F	comp9390_c0_seq1_1	270	8449	8	7	2	1	0.49		comp9390_c0_seq1_1
99	1	Artemis_Contig2013F	comp13030_c0_seq1_1	270	25161	9	5	5	3	0.53	5	comp13030_c0_seq1_1
99	2	Artemis_Contig2013F	comp13030_c0_seq4_1	152	21755	14	4	5	2	0.38	4	comp13030_c0_seq4_1
99	3	Artemis_Contig2013F	comp13030_c0_seq10_1	117	9647	8	2	4	2	1.01	4	comp13030_c0_seq10_1
100	1	Artemis_Contig2013F	comp2408_c0_seq3_1	268	24552	17	8	9	4	0.78		comp2408_c0_seq3_1
101	1	Artemis_Contig2013F	comp581_c0_seq2_1	264	11812	9	5	3	3	1.39	3	comp581_c0_seq2_1
102	1	Artemis_Contig2013F	comp5009_c0_seq1_1	266	34988	11	6	5	2	0.23		comp5009_c0_seq1_1
103	1	Artemis_Contig2013F	comp111_c0_seq1_1	263	43282	13	6	6	3	0.28		comp111_c0_seq1_1
104	1	Artemis_Contig2013F	comp58856_c0_seq1_1	262	16201	9	6	5	3	0.91		comp58856_c0_seq1_1
105	1	Artemis_Contig2013F	comp3947_c1_seq1_1	259	12079	4	3	2	1	0.33		comp3947_c1_seq1_1
106	1	Artemis_Contig2013F	comp4946_c0_seq2_1	255	29927	12	6	6	3	0.43		comp4946_c0_seq2_1
107	1	Artemis_Contig2013F	comp7826_c0_seq1_1	254	21728	5	3	2	1	0.18		comp7826_c0_seq1_1
108	1	Artemis_Contig2013F	comp1575_c1_seq7_1	253	9579	6	6	2	2	1.03	5	comp1575_c1_seq7_1
109	1	Artemis_Contig2013F	comp17_c0_seq1_1	250	16604	6	4	2	2	0.52	6	comp17_c0_seq1_1
110	1	Artemis_Contig2013F	comp2548_c1_seq1_1	248	10051	4	3	2	1	0.4		comp2548_c1_seq1_1
111	1	Artemis_Contig2013F	comp3056_c0_seq1_1	240	27703	9	6	4	2	0.29		comp3056_c0_seq1_1
112	1	Artemis_Contig2013F	comp20915_c0_seq2_1	240	20856	7	5	3	2	0.4	4	comp20915_c0_seq2_1
113	1	Artemis_Contig2013F	comp8170_c0_seq1_1	238	28325	11	5	5	2	0.29		comp8170_c0_seq1_1
114	1	Artemis_Contig2013F	comp10915_c0_seq1_1	238	21199	8	4	2	1	0.18	4	comp10915_c0_seq1_1
115	1	Artemis_Contig2013F	comp1898_c0_seq1_1	234	38723	11	9	5	3	0.32		comp1898_c0_seq1_1
116	1	Artemis_Contig2013F	comp1348_c0_seq4_1	230	13933	38	15	9	6	3.41	4	comp1348_c0_seq4_1
116	2	Artemis_Contig2013F	comp1348_c0_seq1_1	222	16522	24	11	3	3	0.88	4	comp1348_c0_seq1_1
116	3	Artemis_Contig2013F	comp2009_c0_seq2_1	125	10655	18	9	6	4	2.58	2	comp2009_c0_seq2_1
117	1	Artemis_Contig2013F	comp37117_c0_seq1_1	230	35603	10	6	4	2	0.22		comp37117_c0_seq1_1
118	1	Artemis_Contig2013F	comp8532_c0_seq1_1	230	28565	14	9	6	4	0.65		comp8532_c0_seq1_1
119	1	Artemis_Contig2013F	comp8162_c0_seq2_1	228	20224	6	3	2	1	0.19	4	comp8162_c0_seq2_1
120	1	Artemis_Contig2013F	comp32237_c0_seq1_1	227	28969	13	8	7	5	0.85	1	comp32237_c0_seq1_1
121	1	Artemis_Contig2013F	comp26369_c0_seq1_1	226	23784	8	3	4	1	0.16		comp26369_c0_seq1_1
122	1	Artemis_Contig2013F	comp6596_c0_seq1_1	225	34287	8	3	5	1	0.11		comp6596_c0_seq1_1
123	1	Artemis_Contig2013F	comp10218_c0_seq1_1	225	69134	15	9	9	4	0.23		comp10218_c0_seq1_1
124	1	Artemis_Contig2013F	comp3900_c0_seq1_1	224	22922	12	7	6	4	0.85		comp3900_c0_seq1_1
125	1	Artemis_Contig2013F	comp4622_c0_seq1_1	224	64448	9	5	4	2	0.12		comp4622_c0_seq1_1
126	1	Artemis_Contig2013F	comp116178_c0_seq1_1	224	8888	7	4	3	2	1.13	6	comp116178_c0_seq1_1
127	1	Artemis_Contig2013F	comp62027_c0_seq1_1	219	13752	3	3	1	1	0.29	3	comp62027_c0_seq1_1
128	1	Artemis_Contig2013F	comp53196_c0_seq1_1	216	30386	7	6	3	2	0.42	2	comp53196_c0_seq1_1
129	1	Artemis_Contig2013F	comp7330_c0_seq1_1	214	37301	19	10	9	5	0.62		comp7330_c0_seq1_1
130	1	Artemis_Contig2013F	comp31741_c0_seq1_1	214	9841	3	3	1	1	0.41	1	comp31741_c0_seq1_1
131	1	Artemis_Contig2013F	comp16113_c0_seq3_1	212	31295	8	4	3	2	0.26	2	comp16113_c0_seq3_1
132	1	Artemis_Contig2013F	comp50_c0_seq1_1	211	45147	13	4	6	2	0.17		comp50_c0_seq1_1
133	1	Artemis_Contig2013F	comp12493_c0_seq1_1	208	11912	11	7	4	3	2.17		comp12493_c0_seq1_1
134	1	Artemis_Contig2013F	comp12659_c0_seq1_1	205	12307	17	9	4	3	1.31	6	comp12659_c0_seq1_1
135	1	Artemis_Contig2013F	comp3794_c0_seq1_1	205	52460	15	10	7	4	0.32		comp3794_c0_seq1_1
136	1	Artemis_Contig2013F	comp3977_c0_seq1_1	203	53053	9	6	3	2	0.15		comp3977_c0_seq1_1
137	1	Artemis_Contig2013F	comp28438_c0_seq1_1	203	29147	9	6	5	2	0.28	2	comp28438_c0_seq1_1
138	1	Artemis_Contig2013F	comp10149_c0_seq1_1	201	68422	7	3	4	1	0.05		comp10149_c0_seq1_1
139	1	Artemis_Contig2013F	comp327_c0_seq3_1	201	15726	11	5	5	2	0.55		comp327_c0_seq3_1
139	2	Artemis_Contig2013F	comp327_c0_seq2_1	59	17560	11	6	5	3	0.82	4	comp327_c0_seq2_1
140	1	Artemis_Contig2013F	comp8830_c0_seq1_1	201	29017	5	3	3	1	0.13	2	comp8830_c0_seq1_1
141	1	Artemis_Contig2013F	comp7488_c0_seq1_1	200	29281	6	3	4	1	0.13		comp7488_c0_seq1_1
142	1	Artemis_Contig2013F	comp4235_c0_seq1_1	199	16678	7	2	3	1	0.23		comp4235_c0_seq1_1
143	1	Artemis_Contig2013F	comp8162_c0_seq1_1	198	30657	3	3	1	1	0.12	4	comp8162_c0_seq1_1
144	1	Artemis_Contig2013F	comp4914_c0_seq1_1	198	53205	29	15	10	7	0.72		comp4914_c0_seq1_1
145	1	Artemis_Contig2013F	comp60031_c0_seq1_1	197	28611	14	7	6	3	0.45		comp60031_c0_seq1_1
146	1	Artemis_Contig2013F	comp5332_c0_seq1_1	196	58075	12	7	7	3	0.21		comp5332_c0_seq1_1
147	1	Artemis_Contig2013F	comp171_c0_seq1_1	195	24604	6	3	2	1	0.15	2	comp171_c0_seq1_1
148	1	Artemis_Contig2013F	comp2290_c0_seq1_1	194	19965	11	4	3	2	0.42	5	comp2290_c0_seq1_1
149	1	Artemis_Contig2013F	comp71914_c0_seq1_1	189	17119	10	3	5	1	0.23		comp71914_c0_seq1_1
150	1	Artemis_Contig2013F	comp9462_c0_seq1_1	188	7829	4	3	2	1	0.52		comp9462_c0_seq1_1
151	1	Artemis_Contig2013F	comp6711_c0_seq1_1	188	23831	16	9	7	4	0.81	5	comp6711_c0_seq1_1
152	1	Artemis_Contig2013F	comp39568_c0_seq1_1	187	17883	6	3	4	1	0.22		comp39568_c0_seq1_1
153	1	Artemis_Contig2013F	comp2180_c0_seq1_1	186	56483	7	4	3	2	0.14		comp2180_c0_seq1_1
154	1	Artemis_Contig2013F	comp1493_c0_seq1_1	184	44370	22	10	9	5	0.5		comp1493_c0_seq1_1
155	1	Artemis_Contig2013F	comp13966_c0_seq1_1	183	19400	10	7	4	3	0.72	2	comp13966_c0_seq1_1
156	1	Artemis_Contig2013F	comp1660_c0_seq1_1	183	49338	6	3	3	1	0.08		comp1660_c0_seq1_1
157	1	Artemis_Contig2013F	comp11325_c0_seq1_1	182	22564	3	3	1	1	0.17	1	comp11325_c0_seq1_1
158	1	Artemis_Contig2013F	comp15237_c0_seq1_1	181	54929	8	4	6	2	0.14		comp15237_c0_seq1_1
158	2	Artemis_Contig2013F	comp1281_c0_seq7_1	147	9727	5	4	3	2	1		comp1281_c0_seq7_1
159	1	Artemis_Contig2013F	comp43662_c0_seq1_1	179	17127	3	3	1	1	0.23	3	comp43662_c0_seq1_1
160	1	Artemis_Contig2013F	comp1077_c0_seq2_1	179	43220	16	5	8	3	0.28		comp1077_c0_seq2_1
161	1	Artemis_Contig2013F	comp1077_c0_seq3_1	179	36402	10	6	5	3	0.34	6	comp1077_c0_seq3_1
161	2	Artemis_Contig2013F	comp1077_c0_seq4_1	152	12083	10	7	5	4	2.11		comp1077_c0_seq4_1
162	1	Artemis_Contig2013F	comp59164_c0_seq1_1	178	22756	3	3	1	1	0.17	3	comp59164_c0_seq1_1
163	1	Artemis_Contig2013F	comp9171_c0_seq1_1	178	43487	20	8	9	4	0.39		comp9171_c0_seq1_1
164	1	Artemis_Contig2013F	comp20917_c0_seq1_1	177	30866	3	3	1	1	0.12	5	comp20917_c0_seq1_1
165	1	Artemis_Contig2013F	comp601_c1_seq1_1	177	41744	13	5	6	3	0.29		comp601_c1_seq1_1
166	1	Artemis_Contig2013F	comp18099_c0_seq1_1	176	21259	8	7	3	3	0.64	6	comp18099_c0_seq1_1
167	1	Artemis_Contig2013F	comp7749_c0_seq1_1	175	15603	4	3	2	1	0.25		comp7749_c0_seq1_1
168	1	Artemis_Contig2013F	comp25054_c0_seq1_1	174	13739	6	4	3	2	0.65		comp25054_c0_seq1_1
169	1	Artemis_Contig2013F	comp2575_c0_seq1_1	172	9507	3	3	1	1	0.42	4	comp2575_c0_seq1_1
170	1	Artemis_Contig2013F	comp26703_c0_seq1_1	172	15424	15	4	5	3	0.97		comp26703_c0_seq1_1
171	1	Artemis_Contig2013F	comp1387_c0_seq1_1	171	38640	11	3	6	1	0.1		comp1387_c0_seq1_1
172	1	Artemis_Contig2013F	comp17091_c0_seq1_1	170	15609	5	3	3	1	0.25		comp17091_c0_seq1_1
173	1	Artemis_Contig2013F	comp2818_c0_seq1_1	169	60921	9	4	5	2	0.13	5	comp2818_c0_seq1_1
174	1	Artemis_Contig2013F	comp4992_c0_seq1_1	169	33874	8	4	4	2	0.24		comp4992_c0_seq1_1
175	1	Artemis_Contig2013F	comp277_c0_seq1_1	168	38203	7	6	3	2	0.21		comp277_c0_seq1_1
176	1	Artemis_Contig2013F	comp8037_c0_seq1_1	167	36841	6	4	4	2	0.21		comp8037_c0_seq1_1
177	1	Artemis_Contig2013F	comp4402_c0_seq1_1	167	44263	27	10	13	6	0.63		comp4402_c0_seq1_1
178	1	Artemis_Contig2013F	comp6620_c0_seq2_1	166	19488	16	7	6	3	0.71	1	comp6620_c0_seq2_1
179	1	Artemis_Contig2013F	comp11941_c0_seq1_1	166	28746	7	4	4	2	0.28		comp11941_c0_seq1_1
180	1	Artemis_Contig2013F	comp47854_c0_seq1_1	166	19621	13	6	5	2	0.43		comp47854_c0_seq1_1
181	1	Artemis_Contig2013F	comp499_c0_seq1_1	165	38479	8	4	5	2	0.2	6	comp499_c0_seq1_1
182	1	Artemis_Contig2013F	comp74_c0_seq1_1	164	113683	18	6	10	3	0.1		comp74_c0_seq1_1
183	1	Artemis_Contig2013F	comp6192_c0_seq1_1	163	18951	2	2	1	1	0.2	4	comp6192_c0_seq1_1
184	1	Artemis_Contig2013F	comp971_c0_seq4_1	162	17365	7	4	3	2	0.5		comp971_c0_seq4_1
185	1	Artemis_Contig2013F	comp6319_c0_seq2_1	161	20856	6	3	4	1	0.18		comp6319_c0_seq2_1
186	1	Artemis_Contig2013F	comp18531_c0_seq1_1	161	36785	5	3	2	1	0.1	2	comp18531_c0_seq1_1
187	1	Artemis_Contig2013F	comp4601_c0_seq1_1	160	45589	10	5	6	2	0.17		comp4601_c0_seq1_1
188	1	Artemis_Contig2013F	comp9511_c0_seq1_1	160	7673	4	3	2	1	0.54	2	comp9511_c0_seq1_1
189	1	Artemis_Contig2013F	comp63091_c0_seq1_1	159	16651	5	3	3	1	0.23		comp63091_c0_seq1_1
190	1	Artemis_Contig2013F	comp46996_c0_seq2_1	158	10626	3	3	1	1	0.38	5	comp46996_c0_seq2_1
191	1	Artemis_Contig2013F	comp5992_c0_seq1_1	158	50709	13	8	6	5	0.43		comp5992_c0_seq1_1
192	1	Artemis_Contig2013F	comp867_c0_seq1_1	158	55195	16	7	9	3	0.22		comp867_c0_seq1_1
193	1	Artemis_Contig2013F	comp24941_c0_seq1_1	157	24488	14	7	5	2	0.33		comp24941_c0_seq1_1
194	1	Artemis_Contig2013F	comp312_c0_seq1_1	153	11179	3	3	1	1	0.36	3	comp312_c0_seq1_1
195	1	Artemis_Contig2013F	comp27954_c0_seq1_1	153	15600	3	3	1	1	0.25	3	comp27954_c0_seq1_1
196	1	Artemis_Contig2013F	comp42245_c0_seq2_1	151	10341	5	5	2	2	0.93	2	comp42245_c0_seq2_1
197	1	Artemis_Contig2013F	comp16748_c0_seq1_1	151	20140	4	3	2	1	0.19		comp16748_c0_seq1_1
198	1	Artemis_Contig2013F	comp2358_c0_seq1_1	149	26712	11	8	4	4	0.7	6	comp2358_c0_seq1_1
199	1	Artemis_Contig2013F	comp27863_c0_seq1_1	148	24150	4	3	2	1	0.16		comp27863_c0_seq1_1
200	1	Artemis_Contig2013F	comp54471_c0_seq1_1	148	27958	4	3	2	1	0.14	4	comp54471_c0_seq1_1
201	1	Artemis_Contig2013F	comp23395_c0_seq2_1	147	21610	3	2	2	1	0.18		comp23395_c0_seq2_1
202	1	Artemis_Contig2013F	comp1477_c0_seq1_1	146	25408	6	3	3	1	0.15		comp1477_c0_seq1_1
203	1	Artemis_Contig2013F	comp849_c0_seq4_1	145	31583	17	4	9	3	0.4		comp849_c0_seq4_1
204	1	Artemis_Contig2013F	comp3056_c0_seq3_1	145	19966	12	5	5	2	0.42		comp3056_c0_seq3_1
205	1	Artemis_Contig2013F	comp59182_c0_seq1_1	144	14378	5	3	2	1	0.27		comp59182_c0_seq1_1
206	1	Artemis_Contig2013F	comp6595_c0_seq1_1	143	47925	14	6	5	3	0.25	1	comp6595_c0_seq1_1
207	1	Artemis_Contig2013F	comp7057_c0_seq1_1	143	28218	8	2	4	1	0.13		comp7057_c0_seq1_1
208	1	Artemis_Contig2013F	comp42874_c0_seq1_1	141	25790	8	6	4	2	0.32		comp42874_c0_seq1_1
209	1	Artemis_Contig2013F	comp6105_c0_seq3_1	141	21682	12	7	5	3	0.63	5	comp6105_c0_seq3_1
210	1	Artemis_Contig2013F	comp7582_c0_seq1_1	141	22821	3	3	2	2	0.36	5	comp7582_c0_seq1_1
211	1	Artemis_Contig2013F	comp739_c0_seq1_1	141	111411	12	6	8	4	0.14		comp739_c0_seq1_1
212	1	Artemis_Contig2013F	comp994_c0_seq4_1	140	23793	5	3	3	1	0.16		comp994_c0_seq4_1
213	1	Artemis_Contig2013F	comp8519_c0_seq1_1	139	29631	4	2	3	1	0.13		comp8519_c0_seq1_1
214	1	Artemis_Contig2013F	comp65151_c0_seq1_1	139	12383	5	3	2	1	0.32	4	comp65151_c0_seq1_1
215	1	Artemis_Contig2013F	comp15065_c0_seq2_1	139	9932	4	3	2	1	0.41		comp15065_c0_seq2_1
216	1	Artemis_Contig2013F	comp21646_c0_seq1_1	138	40869	6	6	2	2	0.19	2	comp21646_c0_seq1_1
217	1	Artemis_Contig2013F	comp21354_c0_seq2_1	137	27422	9	2	4	1	0.14		comp21354_c0_seq2_1
218	1	Artemis_Contig2013F	comp1243_c0_seq1_1	135	56697	18	10	10	5	0.37		comp1243_c0_seq1_1
219	1	Artemis_Contig2013F	comp9987_c0_seq1_1	134	22732	10	6	5	2	0.36	2	comp9987_c0_seq1_1
220	1	Artemis_Contig2013F	comp25_c0_seq1_1	133	43955	8	5	3	2	0.28		comp25_c0_seq1_1
221	1	Artemis_Contig2013F	comp10273_c0_seq2_1	132	19320	3	3	1	1	0.2	1	comp10273_c0_seq2_1
222	1	Artemis_Contig2013F	comp6323_c0_seq1_1	132	24974	7	5	2	2	0.33	5	comp6323_c0_seq1_1
223	1	Artemis_Contig2013F	comp58400_c0_seq1_1	132	14037	2	2	1	1	0.28	6	comp58400_c0_seq1_1
224	1	Artemis_Contig2013F	comp878_c0_seq1_1	131	29137	7	3	3	1	0.13	5	comp878_c0_seq1_1
225	1	Artemis_Contig2013F	comp17244_c1_seq1_1	131	35942	9	5	5	3	0.35		comp17244_c1_seq1_1
226	1	Artemis_Contig2013F	comp26981_c0_seq1_1	130	17267	4	3	2	1	0.22		comp26981_c0_seq1_1
227	1	Artemis_Contig2013F	comp14103_c0_seq5_1	128	11118	4	4	2	2	0.85	4	comp14103_c0_seq5_1
228	1	Artemis_Contig2013F	comp14884_c0_seq1_1	128	15681	4	3	2	1	0.25		comp14884_c0_seq1_1
229	1	Artemis_Contig2013F	comp23255_c0_seq1_1	126	11412	6	6	2	2	0.82	2	comp23255_c0_seq1_1
230	1	Artemis_Contig2013F	comp31095_c0_seq1_1	124	9393	7	3	2	1	0.43	5	comp31095_c0_seq1_1
231	1	Artemis_Contig2013F	comp3379_c0_seq1_1	124	13657	5	3	3	1	0.29		comp3379_c0_seq1_1
232	1	Artemis_Contig2013F	comp5391_c0_seq1_1	123	38560	12	5	6	2	0.2		comp5391_c0_seq1_1
233	1	Artemis_Contig2013F	comp542_c0_seq1_1	123	39569	10	5	5	2	0.2		comp542_c0_seq1_1
234	1	Artemis_Contig2013F	comp5293_c0_seq1_1	122	20210	5	2	3	1	0.19		comp5293_c0_seq1_1
235	1	Artemis_Contig2013F	comp1225_c0_seq1_1	120	32014	11	4	8	2	0.25		comp1225_c0_seq1_1
236	1	Artemis_Contig2013F	comp81552_c0_seq1_1	119	9480	11	6	2	2	1.92	6	comp81552_c0_seq1_1
237	1	Artemis_Contig2013F	comp4058_c0_seq3_1	119	9283	4	3	2	1	0.43		comp4058_c0_seq3_1
238	1	Artemis_Contig2013F	comp9673_c0_seq1_1	119	42663	8	5	6	4	0.4		comp9673_c0_seq1_1
239	1	Artemis_Contig2013F	comp3630_c0_seq1_1	115	18324	2	2	1	1	0.21	5	comp3630_c0_seq1_1
240	1	Artemis_Contig2013F	comp163_c0_seq1_1	115	30026	11	5	6	2	0.27		comp163_c0_seq1_1
241	1	Artemis_Contig2013F	comp4476_c0_seq1_1	114	55262	23	3	9	2	0.22		comp4476_c0_seq1_1
242	1	Artemis_Contig2013F	comp1281_c0_seq4_1	113	19957	3	3	1	1	0.19	5	comp1281_c0_seq4_1
243	1	Artemis_Contig2013F	comp45706_c0_seq1_1	112	8783	8	7	1	1	0.46	5	comp45706_c0_seq1_1
244	1	Artemis_Contig2013F	comp26516_c0_seq1_1	112	9170	3	3	1	1	0.44	1	comp26516_c0_seq1_1
245	1	Artemis_Contig2013F	comp8946_c0_seq2_1	112	14593	15	7	5	4	1.59	4	comp8946_c0_seq2_1
246	1	Artemis_Contig2013F	comp274_c0_seq1_1	112	59327	13	6	9	2	0.13		comp274_c0_seq1_1
247	1	Artemis_Contig2013F	comp690_c0_seq1_1	111	14606	14	5	6	3	1.03	1	comp690_c0_seq1_1
248	1	Artemis_Contig2013F	comp714_c0_seq1_1	111	43902	8	3	4	2	0.18		comp714_c0_seq1_1
249	1	Artemis_Contig2013F	comp6306_c0_seq1_1	111	72882	11	3	5	1	0.05		comp6306_c0_seq1_1
250	1	Artemis_Contig2013F	comp2146_c0_seq1_1	110	32326	6	2	5	1	0.12		comp2146_c0_seq1_1
251	1	Artemis_Contig2013F	comp20006_c0_seq1_1	109	14769	5	3	3	2	0.6		comp20006_c0_seq1_1
252	1	Artemis_Contig2013F	comp6183_c0_seq1_1	109	23942	6	3	3	1	0.16	2	comp6183_c0_seq1_1
253	1	Artemis_Contig2013F	comp44789_c0_seq1_1	109	8706	4	3	2	1	0.47	3	comp44789_c0_seq1_1
254	1	Artemis_Contig2013F	comp17427_c0_seq1_1	109	23647	5	2	4	2	0.35		comp17427_c0_seq1_1
255	1	Artemis_Contig2013F	comp19593_c0_seq1_1	107	18564	4	3	2	1	0.21	4	comp19593_c0_seq1_1
256	1	Artemis_Contig2013F	comp53213_c0_seq1_1	107	19082	4	2	3	1	0.2	6	comp53213_c0_seq1_1
257	1	Artemis_Contig2013F	comp22429_c0_seq1_1	106	13305	7	3	2	1	0.3		comp22429_c0_seq1_1
258	1	Artemis_Contig2013F	comp9861_c0_seq1_1	106	55137	7	2	4	1	0.07		comp9861_c0_seq1_1
259	1	Artemis_Contig2013F	comp6850_c0_seq1_1	106	107685	9	4	6	2	0.07		comp6850_c0_seq1_1
260	1	Artemis_Contig2013F	comp82030_c0_seq1_1	105	23115	7	6	3	2	0.36		comp82030_c0_seq1_1
261	1	Artemis_Contig2013F	comp102483_c0_seq1_1	104	7381	4	3	2	1	0.57	5	comp102483_c0_seq1_1
262	1	Artemis_Contig2013F	comp966_c0_seq2_1	104	22365	9	3	3	1	0.17		comp966_c0_seq2_1
263	1	Artemis_Contig2013F	comp72958_c0_seq1_1	104	13519	10	7	3	3	1.15	2	comp72958_c0_seq1_1
264	1	Artemis_Contig2013F	comp9378_c0_seq1_1	103	23307	3	1	2	1	0.16		comp9378_c0_seq1_1
265	1	Artemis_Contig2013F	comp7185_c0_seq1_1	102	9812	4	4	1	1	0.41	6	comp7185_c0_seq1_1
266	1	Artemis_Contig2013F	comp16180_c0_seq1_1	102	14618	7	2	4	2	0.61	6	comp16180_c0_seq1_1
267	1	Artemis_Contig2013F	comp59462_c0_seq1_1	102	13750	3	3	1	1	0.65	2	comp59462_c0_seq1_1
268	1	Artemis_Contig2013F	comp20047_c0_seq1_1	102	27201	5	2	3	1	0.14		comp20047_c0_seq1_1
269	1	Artemis_Contig2013F	comp1109_c0_seq1_1	101	19149	4	3	2	1	0.2	1	comp1109_c0_seq1_1
270	1	Artemis_Contig2013F	comp10273_c0_seq1_1	100	22684	9	3	4	1	0.17	1	comp10273_c0_seq1_1
271	1	Artemis_Contig2013F	comp576_c0_seq3_1	99	29969	9	5	4	2	0.27		comp576_c0_seq3_1
272	1	Artemis_Contig2013F	comp15874_c0_seq1_1	98	15899	4	3	2	1	0.25	1	comp15874_c0_seq1_1
273	1	Artemis_Contig2013F	comp45976_c0_seq2_1	98	8686	4	3	2	1	0.47		comp45976_c0_seq2_1
274	1	Artemis_Contig2013F	comp16324_c0_seq3_1	97	20691	3	2	2	1	0.19		comp16324_c0_seq3_1
275	1	Artemis_Contig2013F	comp90089_c0_seq1_1	97	13217	5	3	2	1	0.3		comp90089_c0_seq1_1
276	1	Artemis_Contig2013F	comp8824_c0_seq1_1	97	30857	5	4	3	2	0.26		comp8824_c0_seq1_1
277	1	Artemis_Contig2013F	comp372_c0_seq1_1	96	27735	10	4	5	2	0.29		comp372_c0_seq1_1
278	1	Artemis_Contig2013F	comp48341_c0_seq3_1	95	22949	8	3	5	2	0.36		comp48341_c0_seq3_1
279	1	Artemis_Contig2013F	comp5243_c0_seq1_1	95	20721	7	4	2	1	0.4	6	comp5243_c0_seq1_1
280	1	Artemis_Contig2013F	comp15162_c0_seq1_1	95	47968	17	6	10	3	0.25		comp15162_c0_seq1_1
281	1	Artemis_Contig2013F	comp10586_c0_seq1_1	95	28620	10	4	5	2	0.28		comp10586_c0_seq1_1
282	1	Artemis_Contig2013F	comp4151_c0_seq1_1	95	37627	13	10	5	5	0.61	4	comp4151_c0_seq1_1
283	1	Artemis_Contig2013F	comp8201_c0_seq1_1	95	28034	6	3	3	1	0.13	5	comp8201_c0_seq1_1
284	1	Artemis_Contig2013F	comp3651_c0_seq2_1	94	11544	9	5	4	3	1.43		comp3651_c0_seq2_1
285	1	Artemis_Contig2013F	comp2432_c0_seq1_1	93	28269	6	3	4	2	0.29		comp2432_c0_seq1_1
286	1	Artemis_Contig2013F	comp47917_c0_seq1_1	92	19731	3	2	1	1	0.19	1	comp47917_c0_seq1_1
287	1	Artemis_Contig2013F	comp18531_c0_seq2_1	92	12576	3	3	1	1	0.32	3	comp18531_c0_seq2_1
288	1	Artemis_Contig2013F	comp9106_c0_seq1_1	91	18795	6	5	2	1	0.45		comp9106_c0_seq1_1
289	1	Artemis_Contig2013F	comp65098_c0_seq1_1	91	8295	2	2	1	1	0.49	2	comp65098_c0_seq1_1
290	1	Artemis_Contig2013F	comp40196_c0_seq1_1	91	16155	7	3	4	1	0.24		comp40196_c0_seq1_1
291	1	Artemis_Contig2013F	comp44859_c0_seq2_1	91	12962	3	3	1	1	0.3	5	comp44859_c0_seq2_1
292	1	Artemis_Contig2013F	comp9681_c0_seq1_1	91	13037	1	1	1	1	0.3	4	comp9681_c0_seq1_1
293	1	Artemis_Contig2013F	comp10494_c0_seq1_1	91	25713	4	3	2	1	0.15		comp10494_c0_seq1_1
294	1	Artemis_Contig2013F	comp45783_c0_seq1_1	90	14212	5	3	2	1	0.28		comp45783_c0_seq1_1
295	1	Artemis_Contig2013F	comp5021_c0_seq1_1	89	28901	11	3	5	1	0.13		comp5021_c0_seq1_1
296	1	Artemis_Contig2013F	comp38833_c0_seq1_1	88	8764	4	2	3	1	0.46	4	comp38833_c0_seq1_1
297	1	Artemis_Contig2013F	comp843_c0_seq1_1	88	13402	8	2	2	1	0.29	5	comp843_c0_seq1_1
298	1	Artemis_Contig2013F	comp992_c1_seq1_1	87	64866	5	4	4	3	0.18		comp992_c1_seq1_1
299	1	Artemis_Contig2013F	comp4491_c0_seq1_1	87	45296	11	2	6	1	0.08		comp4491_c0_seq1_1
300	1	Artemis_Contig2013F	comp887_c0_seq1_1	87	66108	15	5	8	3	0.18		comp887_c0_seq1_1
301	1	Artemis_Contig2013F	comp11365_c0_seq1_1	87	33385	5	2	4	1	0.11		comp11365_c0_seq1_1
302	1	Artemis_Contig2013F	comp2866_c0_seq3_1	87	8503	2	2	1	1	0.48	1	comp2866_c0_seq3_1
303	1	Artemis_Contig2013F	comp19352_c0_seq1_1	87	19156	9	5	3	2	0.44	5	comp19352_c0_seq1_1
304	1	Artemis_Contig2013F	comp16263_c0_seq1_1	86	21043	5	1	4	1	0.18		comp16263_c0_seq1_1
305	1	Artemis_Contig2013F	comp43866_c0_seq1_1	86	14650	6	3	2	1	0.27	2	comp43866_c0_seq1_1
306	1	Artemis_Contig2013F	comp110513_c0_seq1_1	86	11534	9	5	2	2	0.81	4	comp110513_c0_seq1_1
307	1	Artemis_Contig2013F	comp16410_c0_seq2_1	86	7628	7	5	1	1	1.37	6	comp16410_c0_seq2_1
308	1	Artemis_Contig2013F	comp8732_c0_seq1_1	86	11737	6	3	2	1	0.34		comp8732_c0_seq1_1
309	1	Artemis_Contig2013F	comp12149_c0_seq2_1	85	11018	6	2	3	1	0.36		comp12149_c0_seq2_1
310	1	Artemis_Contig2013F	comp495_c0_seq1_1	85	76170	6	3	4	2	0.1		comp495_c0_seq1_1
311	1	Artemis_Contig2013F	comp39_c0_seq5_1	84	32415	7	4	4	2	0.25	4	comp39_c0_seq5_1
312	1	Artemis_Contig2013F	comp5514_c0_seq1_1	84	21445	2	2	1	1	0.18	4	comp5514_c0_seq1_1
313	1	Artemis_Contig2013F	comp10298_c0_seq1_1	83	33387	5	2	4	1	0.11		comp10298_c0_seq1_1
314	1	Artemis_Contig2013F	comp5003_c0_seq1_1	83	26101	11	3	4	1	0.15		comp5003_c0_seq1_1
315	1	Artemis_Contig2013F	comp10722_c0_seq1_1	83	40153	1	1	1	1	0.09	2	comp10722_c0_seq1_1
316	1	Artemis_Contig2013F	comp14823_c0_seq1_1	83	20584	3	3	1	1	0.19	4	comp14823_c0_seq1_1
317	1	Artemis_Contig2013F	comp10642_c0_seq1_1	82	19276	9	4	5	3	0.73	6	comp10642_c0_seq1_1
318	1	Artemis_Contig2013F	comp24991_c0_seq1_1	82	21516	5	3	3	1	0.18		comp24991_c0_seq1_1
319	1	Artemis_Contig2013F	comp27952_c0_seq1_1	81	13539	7	3	3	1	0.29	5	comp27952_c0_seq1_1
320	1	Artemis_Contig2013F	comp14240_c0_seq1_1	80	14936	10	4	6	2	0.59		comp14240_c0_seq1_1
321	1	Artemis_Contig2013F	comp15849_c0_seq2_1	80	7978	3	3	1	1	0.51	6	comp15849_c0_seq2_1
322	1	Artemis_Contig2013F	comp41897_c0_seq1_1	80	14878	7	4	3	2	0.59	1	comp41897_c0_seq1_1
323	1	Artemis_Contig2013F	comp29631_c0_seq1_1	79	30926	8	6	4	2	0.26		comp29631_c0_seq1_1
324	1	Artemis_Contig2013F	comp732_c0_seq1_1	79	23851	7	5	4	3	0.56		comp732_c0_seq1_1
325	1	Artemis_Contig2013F	comp7842_c0_seq1_1	79	29343	14	7	6	4	0.63		comp7842_c0_seq1_1
326	1	Artemis_Contig2013F	comp1785_c0_seq1_1	79	47623	14	3	8	2	0.16		comp1785_c0_seq1_1
327	1	Artemis_Contig2013F	comp3838_c0_seq1_1	78	27431	2	1	2	1	0.14		comp3838_c0_seq1_1
328	1	Artemis_Contig2013F	comp6461_c0_seq6_1	78	12733	3	3	1	1	0.31	2	comp6461_c0_seq6_1
329	1	Artemis_Contig2013F	comp44250_c0_seq1_1	78	13608	7	4	3	1	0.29		comp44250_c0_seq1_1
330	1	Artemis_Contig2013F	comp5005_c0_seq3_1	78	13532	6	3	4	1	0.29		comp5005_c0_seq3_1
331	1	Artemis_Contig2013F	comp90950_c0_seq1_1	78	9841	5	4	3	2	0.98		comp90950_c0_seq1_1
332	1	Artemis_Contig2013F	comp22133_c0_seq2_1	77	20440	5	3	4	2	0.41		comp22133_c0_seq2_1
333	1	Artemis_Contig2013F	comp7030_c0_seq1_1	77	32051	5	2	4	1	0.12		comp7030_c0_seq1_1
334	1	Artemis_Contig2013F	comp1606_c0_seq1_1	76	25908	5	3	2	1	0.15	1	comp1606_c0_seq1_1
335	1	Artemis_Contig2013F	comp9365_c0_seq1_1	75	52088	8	1	6	1	0.07		comp9365_c0_seq1_1
336	1	Artemis_Contig2013F	comp16055_c0_seq1_1	75	21949	20	9	9	6	1.62		comp16055_c0_seq1_1
337	1	Artemis_Contig2013F	comp42984_c0_seq1_1	74	16416	3	3	1	1	0.24	1	comp42984_c0_seq1_1
338	1	Artemis_Contig2013F	comp16318_c0_seq1_1	74	32262	6	4	4	2	0.25		comp16318_c0_seq1_1
339	1	Artemis_Contig2013F	comp21772_c0_seq1_1	74	28941	12	3	6	2	0.28		comp21772_c0_seq1_1
340	1	Artemis_Contig2013F	comp19475_c0_seq1_1	74	22032	8	4	5	2	0.38		comp19475_c0_seq1_1
341	1	Artemis_Contig2013F	comp1322_c0_seq1_1	73	34629	5	2	4	2	0.23		comp1322_c0_seq1_1
341	2	Artemis_Contig2013F	comp1322_c0_seq2_1	66	21576	3	2	2	2	0.39	3	comp1322_c0_seq2_1
342	1	Artemis_Contig2013F	comp4908_c0_seq1_1	73	31721	3	3	1	1	0.12	5	comp4908_c0_seq1_1
343	1	Artemis_Contig2013F	comp19017_c0_seq1_1	73	11827	2	2	1	1	0.33	4	comp19017_c0_seq1_1
344	1	Artemis_Contig2013F	comp848_c0_seq3_1	73	11738	6	4	3	2	0.79		comp848_c0_seq3_1
345	1	Artemis_Contig2013F	comp26518_c0_seq1_1	72	9922	4	3	2	1	0.41	4	comp26518_c0_seq1_1
346	1	Artemis_Contig2013F	comp250_c0_seq1_1	72	24259	11	3	5	2	0.34	4	comp250_c0_seq1_1
347	1	Artemis_Contig2013F	comp4444_c0_seq3_1	72	8374	1	1	1	1	0.49	6	comp4444_c0_seq3_1
348	1	Artemis_Contig2013F	comp3855_c0_seq1_1	71	24810	3	3	1	1	0.15	4	comp3855_c0_seq1_1
349	1	Artemis_Contig2013F	comp7073_c0_seq2_1	71	9903	3	3	1	1	0.41	4	comp7073_c0_seq2_1
350	1	Artemis_Contig2013F	comp38593_c0_seq1_1	71	11713	3	2	1	1	0.34	4	comp38593_c0_seq1_1
351	1	Artemis_Contig2013F	comp46182_c0_seq1_1	71	32639	4	2	4	2	0.24		comp46182_c0_seq1_1
352	1	Artemis_Contig2013F	comp6105_c0_seq5_2	70	18353	8	6	4	2	0.47		comp6105_c0_seq5_2
353	1	Artemis_Contig2013F	comp9828_c0_seq1_1	70	16613	5	4	3	2	0.52		comp9828_c0_seq1_1
354	1	Artemis_Contig2013F	comp31938_c0_seq1_1	70	8629	3	3	1	1	0.47	1	comp31938_c0_seq1_1
355	1	Artemis_Contig2013F	comp78567_c0_seq1_1	69	18735	5	4	3	2	0.45		comp78567_c0_seq1_1
356	1	Artemis_Contig2013F	comp11866_c0_seq1_1	69	22635	1	1	1	1	0.17	6	comp11866_c0_seq1_1
357	1	Artemis_Contig2013F	comp24424_c0_seq1_1	69	36384	8	2	6	2	0.22		comp24424_c0_seq1_1
358	1	Artemis_Contig2013F	comp20576_c0_seq1_1	68	14937	5	2	2	1	0.26		comp20576_c0_seq1_1
359	1	Artemis_Contig2013F	comp1243_c0_seq4_1	68	13781	3	3	1	1	0.29	4	comp1243_c0_seq4_1
360	1	Artemis_Contig2013F	comp1131_c0_seq1_1	68	71702	3	1	3	1	0.05		comp1131_c0_seq1_1
361	1	Artemis_Contig2013F	comp620_c0_seq1_1	68	33168	10	5	5	3	0.38	2	comp620_c0_seq1_1
362	1	Artemis_Contig2013F	comp16916_c0_seq1_1	68	13079	3	3	1	1	0.3	6	comp16916_c0_seq1_1
363	1	Artemis_Contig2013F	comp449_c0_seq2_1	68	32011	8	3	3	1	0.12		comp449_c0_seq2_1
364	1	Artemis_Contig2013F	comp3132_c0_seq1_1	68	20045	5	2	3	1	0.19		comp3132_c0_seq1_1
365	1	Artemis_Contig2013F	comp1670_c0_seq1_1	68	37137	3	2	3	2	0.21		comp1670_c0_seq1_1
366	1	Artemis_Contig2013F	comp6813_c0_seq2_1	68	12169	3	2	2	1	0.32		comp6813_c0_seq2_1
367	1	Artemis_Contig2013F	comp8161_c0_seq1_1	67	46673	4	3	2	1	0.08	2	comp8161_c0_seq1_1
368	1	Artemis_Contig2013F	comp19210_c0_seq1_1	67	15886	3	2	2	1	0.25	5	comp19210_c0_seq1_1
369	1	Artemis_Contig2013F	comp12950_c0_seq4_1	67	16048	4	3	2	1	0.24		comp12950_c0_seq4_1
370	1	Artemis_Contig2013F	comp10169_c0_seq4_1	67	29678	3	2	2	1	0.13		comp10169_c0_seq4_1
371	1	Artemis_Contig2013F	comp1259_c0_seq1_1	66	12455	6	3	3	1	0.32		comp1259_c0_seq1_1
372	1	Artemis_Contig2013F	comp67771_c0_seq1_1	66	18275	3	2	1	1	0.21	3	comp67771_c0_seq1_1
373	1	Artemis_Contig2013F	comp13417_c0_seq2_1	66	13221	3	2	2	1	0.3		comp13417_c0_seq2_1
374	1	Artemis_Contig2013F	comp64_c0_seq1_1	65	28583	6	3	4	1	0.13		comp64_c0_seq1_1
375	1	Artemis_Contig2013F	comp21749_c0_seq1_1	65	21361	7	4	3	2	0.39		comp21749_c0_seq1_1
376	1	Artemis_Contig2013F	comp4062_c0_seq1_1	65	33742	4	1	3	1	0.11		comp4062_c0_seq1_1
377	1	Artemis_Contig2013F	comp1057_c0_seq3_1	65	21163	1	1	1	1	0.18	4	comp1057_c0_seq3_1
378	1	Artemis_Contig2013F	comp25848_c0_seq1_1	64	32698	7	5	3	2	0.24	3	comp25848_c0_seq1_1
379	1	Artemis_Contig2013F	comp3961_c0_seq1_1	64	57036	8	3	6	1	0.07		comp3961_c0_seq1_1
380	1	Artemis_Contig2013F	comp8946_c0_seq6_1	64	8062	6	2	3	1	0.51		comp8946_c0_seq6_1
381	1	Artemis_Contig2013F	comp4901_c0_seq2_1	63	12067	1	1	1	1	0.33	2	comp4901_c0_seq2_1
382	1	Artemis_Contig2013F	comp931_c1_seq1_1	62	88227	12	3	6	1	0.04		comp931_c1_seq1_1
383	1	Artemis_Contig2013F	comp22382_c0_seq2_1	62	15932	4	3	2	1	0.24		comp22382_c0_seq2_1
384	1	Artemis_Contig2013F	comp2250_c0_seq1_1	62	50871	5	3	3	1	0.07		comp2250_c0_seq1_1
385	1	Artemis_Contig2013F	comp2440_c0_seq1_1	62	29243	4	1	3	1	0.13		comp2440_c0_seq1_1
386	1	Artemis_Contig2013F	comp72076_c0_seq1_1	62	18667	2	1	2	1	0.21		comp72076_c0_seq1_1
387	1	Artemis_Contig2013F	comp5863_c0_seq1_1	62	28036	4	4	2	2	0.29	2	comp5863_c0_seq1_1
388	1	Artemis_Contig2013F	comp707_c0_seq2_1	62	22701	6	2	4	2	0.36	3	comp707_c0_seq2_1
389	1	Artemis_Contig2013F	comp2494_c0_seq1_1	62	57237	9	3	5	2	0.13		comp2494_c0_seq1_1
390	1	Artemis_Contig2013F	comp5150_c0_seq1_1	62	20025	3	2	1	1	0.19	4	comp5150_c0_seq1_1
391	1	Artemis_Contig2013F	comp14103_c0_seq4_1	61	10915	7	3	3	1	0.37		comp14103_c0_seq4_1
392	1	Artemis_Contig2013F	comp17063_c0_seq3_1	61	10204	3	2	1	1	0.39	4	comp17063_c0_seq3_1
393	1	Artemis_Contig2013F	comp42_c0_seq1_1	61	201383	28	5	16	3	0.06		comp42_c0_seq1_1
394	1	Artemis_Contig2013F	comp710_c0_seq1_1	61	16837	12	4	4	2	0.51	1	comp710_c0_seq1_1
395	1	Artemis_Contig2013F	comp4703_c0_seq1_1	60	44452	15	4	6	2	0.18		comp4703_c0_seq1_1
396	1	Artemis_Contig2013F	comp107204_c0_seq1_1	60	13412	3	3	1	1	0.29	1	comp107204_c0_seq1_1
397	1	Artemis_Contig2013F	comp45825_c0_seq1_1	60	8634	4	3	2	1	0.47	5	comp45825_c0_seq1_1
398	1	Artemis_Contig2013F	comp89252_c0_seq1_1	59	8382	1	1	1	1	0.49	4	comp89252_c0_seq1_1
399	1	Artemis_Contig2013F	comp19629_c0_seq1_1	59	11708	4	2	3	1	0.34		comp19629_c0_seq1_1
400	1	Artemis_Contig2013F	comp25271_c0_seq1_1	59	16816	4	3	2	1	0.23	1	comp25271_c0_seq1_1
401	1	Artemis_Contig2013F	comp600_c1_seq1_1	59	22952	3	2	2	1	0.17		comp600_c1_seq1_1
402	1	Artemis_Contig2013F	comp4298_c0_seq1_1	58	39592	3	1	3	1	0.09		comp4298_c0_seq1_1
403	1	Artemis_Contig2013F	comp113012_c0_seq1_1	58	7444	3	2	1	1	0.56	6	comp113012_c0_seq1_1
404	1	Artemis_Contig2013F	comp3981_c0_seq1_1	58	26151	6	2	4	1	0.15		comp3981_c0_seq1_1
405	1	Artemis_Contig2013F	comp7666_c0_seq1_1	58	34061	8	2	5	2	0.23		comp7666_c0_seq1_1
406	1	Artemis_Contig2013F	comp18289_c0_seq3_1	57	11854	6	2	3	1	0.33	3	comp18289_c0_seq3_1
407	1	Artemis_Contig2013F	comp5237_c0_seq1_1	57	27825	14	4	3	2	0.29		comp5237_c0_seq1_1
408	1	Artemis_Contig2013F	comp83478_c0_seq1_1	57	13125	2	1	2	1	0.3		comp83478_c0_seq1_1
409	1	Artemis_Contig2013F	comp3773_c0_seq1_1	57	17326	6	2	3	1	0.22	2	comp3773_c0_seq1_1
410	1	Artemis_Contig2013F	comp75238_c0_seq1_1	56	18779	6	3	3	2	0.45		comp75238_c0_seq1_1
411	1	Artemis_Contig2013F	comp80452_c0_seq1_1	56	9832	3	2	1	1	0.41	4	comp80452_c0_seq1_1
412	1	Artemis_Contig2013F	comp36474_c0_seq1_1	56	22170	1	1	1	1	0.17	2	comp36474_c0_seq1_1
413	1	Artemis_Contig2013F	comp3520_c0_seq3_1	56	13588	4	3	3	2	0.66		comp3520_c0_seq3_1
414	1	Artemis_Contig2013F	comp16847_c0_seq1_1	56	75268	7	2	5	1	0.05		comp16847_c0_seq1_1
415	1	Artemis_Contig2013F	comp1879_c0_seq1_1	55	35173	9	5	5	3	0.36		comp1879_c0_seq1_1
416	1	Artemis_Contig2013F	comp12659_c0_seq2_1	55	9899	8	2	1	1	0.41	5	comp12659_c0_seq2_1
417	1	Artemis_Contig2013F	comp80471_c0_seq1_1	55	9985	1	1	1	1	0.4	1	comp80471_c0_seq1_1
418	1	Artemis_Contig2013F	comp1109_c1_seq1_1	55	24894	3	1	3	1	0.15		comp1109_c1_seq1_1
419	1	Artemis_Contig2013F	comp5172_c0_seq2_1	55	15156	3	3	1	1	0.26	4	comp5172_c0_seq2_1
420	1	Artemis_Contig2013F	comp18700_c0_seq1_1	54	29560	1	1	1	1	0.13	2	comp18700_c0_seq1_1
421	1	Artemis_Contig2013F	comp3749_c0_seq4_1	54	12123	4	1	2	1	0.33		comp3749_c0_seq4_1
422	1	Artemis_Contig2013F	comp38327_c0_seq1_1	53	14857	4	3	2	1	0.26		comp38327_c0_seq1_1
423	1	Artemis_Contig2013F	comp6344_c0_seq1_1	53	24832	3	3	2	2	0.33	4	comp6344_c0_seq1_1
424	1	Artemis_Contig2013F	comp4604_c0_seq1_1	53	32529	7	3	4	1	0.12		comp4604_c0_seq1_1
425	1	Artemis_Contig2013F	comp88669_c0_seq1_1	52	11604	4	2	2	1	0.34		comp88669_c0_seq1_1
426	1	Artemis_Contig2013F	comp320_c0_seq1_1	52	37959	8	3	6	1	0.1		comp320_c0_seq1_1
427	1	Artemis_Contig2013F	comp9254_c0_seq1_1	52	15134	4	2	2	2	0.58	3	comp9254_c0_seq1_1
428	1	Artemis_Contig2013F	comp24534_c0_seq1_1	52	23683	2	1	2	1	0.16		comp24534_c0_seq1_1
429	1	Artemis_Contig2013F	comp1666_c0_seq1_1	52	46771	5	1	4	1	0.08		comp1666_c0_seq1_1
430	1	Artemis_Contig2013F	comp577_c0_seq4_1	51	15029	3	2	2	1	0.26	1	comp577_c0_seq4_1
431	1	Artemis_Contig2013F	comp1787_c0_seq1_1	51	24179	4	2	2	1	0.16		comp1787_c0_seq1_1
432	1	Artemis_Contig2013F	comp251_c0_seq1_1	51	44038	7	3	4	2	0.18		comp251_c0_seq1_1
433	1	Artemis_Contig2013F	comp19930_c0_seq1_1	51	23421	2	1	2	1	0.16	2	comp19930_c0_seq1_1
434	1	Artemis_Contig2013F	comp21096_c0_seq1_1	51	28619	3	3	1	1	0.13	2	comp21096_c0_seq1_1
435	1	Artemis_Contig2013F	comp4055_c0_seq3_1	51	20067	6	4	4	2	0.42		comp4055_c0_seq3_1
436	1	Artemis_Contig2013F	comp40843_c0_seq1_1	50	20830	8	3	4	1	0.18		comp40843_c0_seq1_1
437	1	Artemis_Contig2013F	comp6764_c0_seq1_1	50	36033	4	2	3	1	0.1		comp6764_c0_seq1_1
438	1	Artemis_Contig2013F	comp40506_c0_seq1_1	50	15264	4	3	2	1	0.25		comp40506_c0_seq1_1
439	1	Artemis_Contig2013F	comp60990_c0_seq1_1	50	14953	4	1	4	1	0.26	1	comp60990_c0_seq1_1
440	1	Artemis_Contig2013F	comp42069_c0_seq1_1	50	23462	9	4	5	2	0.35		comp42069_c0_seq1_1
441	1	Artemis_Contig2013F	comp2160_c0_seq3_1	50	9250	5	4	2	1	0.44		comp2160_c0_seq3_1
442	1	Artemis_Contig2013F	comp33903_c0_seq1_1	50	12717	3	2	2	1	0.31		comp33903_c0_seq1_1
443	1	Artemis_Contig2013F	comp3458_c0_seq1_1	50	35413	3	2	1	1	0.11	4	comp3458_c0_seq1_1
444	1	Artemis_Contig2013F	comp20936_c0_seq2_1	49	19682	3	1	2	1	0.2		comp20936_c0_seq2_1
445	1	Artemis_Contig2013F	comp10350_c0_seq1_1	49	18118	4	3	2	1	0.21		comp10350_c0_seq1_1
446	1	Artemis_Contig2013F	comp14402_c0_seq1_1	48	32354	4	1	3	1	0.12		comp14402_c0_seq1_1
447	1	Artemis_Contig2013F	comp902_c0_seq1_1	48	44645	2	2	1	1	0.08	3	comp902_c0_seq1_1
448	1	Artemis_Contig2013F	comp79858_c0_seq1_1	48	8073	4	2	1	1	1.27	3	comp79858_c0_seq1_1
449	1	Artemis_Contig2013F	comp6228_c0_seq1_1	48	20612	4	1	3	1	0.19		comp6228_c0_seq1_1
450	1	Artemis_Contig2013F	comp7733_c0_seq1_1	48	20963	7	4	4	2	0.4		comp7733_c0_seq1_1
451	1	Artemis_Contig2013F	comp1560_c0_seq1_1	48	47974	7	1	5	1	0.08		comp1560_c0_seq1_1
452	1	Artemis_Contig2013F	comp12513_c0_seq1_1	48	19429	3	1	3	1	0.2		comp12513_c0_seq1_1
453	1	Artemis_Contig2013F	comp17519_c0_seq2_1	48	9186	4	1	2	1	0.44		comp17519_c0_seq2_1
454	1	Artemis_Contig2013F	comp13557_c0_seq4_1	48	15017	3	2	1	1	0.26	1	comp13557_c0_seq4_1
455	1	Artemis_Contig2013F	comp891_c0_seq10_1	48	10940	6	1	3	1	0.36	2	comp891_c0_seq10_1
456	1	Artemis_Contig2013F	comp1377_c0_seq1_1	47	9311	4	3	2	1	0.43		comp1377_c0_seq1_1
457	1	Artemis_Contig2013F	comp59615_c0_seq1_1	47	10375	3	2	2	1	0.39		comp59615_c0_seq1_1
458	1	Artemis_Contig2013F	comp27455_c0_seq1_1	47	36450	8	3	4	1	0.1		comp27455_c0_seq1_1
459	1	Artemis_Contig2013F	comp42962_c0_seq2_1	47	8976	3	2	1	1	0.45	1	comp42962_c0_seq2_1
460	1	Artemis_Contig2013F	comp18149_c0_seq1_1	47	20651	5	1	4	1	0.19	1	comp18149_c0_seq1_1
461	1	Artemis_Contig2013F	comp1961_c0_seq1_1	47	47968	3	2	1	1	0.08	5	comp1961_c0_seq1_1
462	1	Artemis_Contig2013F	comp25903_c0_seq1_1	47	7454	2	1	1	1	0.56	1	comp25903_c0_seq1_1
463	1	Artemis_Contig2013F	comp1537_c1_seq1_1	47	25329	2	1	2	1	0.15	3	comp1537_c1_seq1_1
464	1	Artemis_Contig2013F	comp4760_c0_seq1_1	47	20817	6	2	3	1	0.18		comp4760_c0_seq1_1
465	1	Artemis_Contig2013F	comp23_c1_seq1_1	45	94643	6	1	6	1	0.04		comp23_c1_seq1_1
466	1	Artemis_Contig2013F	comp5219_c0_seq1_1	45	53247	3	1	3	1	0.07		comp5219_c0_seq1_1
467	1	Artemis_Contig2013F	comp11387_c0_seq1_1	45	35739	6	1	2	1	0.11	1	comp11387_c0_seq1_1
468	1	Artemis_Contig2013F	comp4565_c0_seq1_1	45	29966	6	3	3	2	0.27		comp4565_c0_seq1_1
469	1	Artemis_Contig2013F	comp70291_c0_seq1_1	45	11918	4	2	2	1	0.33		comp70291_c0_seq1_1
470	1	Artemis_Contig2013F	comp18278_c0_seq1_1	45	16719	2	1	2	1	0.23		comp18278_c0_seq1_1
471	1	Artemis_Contig2013F	comp2805_c0_seq2_1	45	22389	1	1	1	1	0.17	5	comp2805_c0_seq2_1
472	1	Artemis_Contig2013F	comp17672_c0_seq1_1	44	32973	3	1	1	1	0.11	6	comp17672_c0_seq1_1
473	1	Artemis_Contig2013F	comp11870_c0_seq1_1	44	44439	5	1	4	1	0.08		comp11870_c0_seq1_1
474	1	Artemis_Contig2013F	comp25282_c0_seq1_1	44	35628	11	5	4	3	0.35	1	comp25282_c0_seq1_1
475	1	Artemis_Contig2013F	comp1258_c0_seq1_1	44	35155	5	1	3	1	0.11		comp1258_c0_seq1_1
476	1	Artemis_Contig2013F	comp16324_c0_seq1_1	44	29433	8	2	4	2	0.27		comp16324_c0_seq1_1
477	1	Artemis_Contig2013F	comp6225_c0_seq1_1	44	41750	2	1	2	1	0.09		comp6225_c0_seq1_1
478	1	Artemis_Contig2013F	comp3151_c0_seq1_2	44	26704	2	1	1	1	0.14	3	comp3151_c0_seq1_2
479	1	Artemis_Contig2013F	comp3947_c0_seq1_1	43	23129	6	2	3	2	0.36	4	comp3947_c0_seq1_1
480	1	Artemis_Contig2013F	comp22138_c0_seq1_1	43	12300	6	1	2	1	0.32		comp22138_c0_seq1_1
481	1	Artemis_Contig2013F	comp25954_c0_seq1_1	43	7989	4	2	2	1	0.51	3	comp25954_c0_seq1_1
482	1	Artemis_Contig2013F	comp108174_c0_seq1_1	43	15336	6	2	2	1	0.25		comp108174_c0_seq1_1
483	1	Artemis_Contig2013F	comp6319_c0_seq1_1	43	21568	2	1	2	1	0.18		comp6319_c0_seq1_1
484	1	Artemis_Contig2013F	comp3438_c0_seq1_1	43	36223	6	4	4	2	0.22		comp3438_c0_seq1_1
485	1	Artemis_Contig2013F	comp35164_c0_seq1_1	43	31345	2	1	2	1	0.12	5	comp35164_c0_seq1_1
486	1	Artemis_Contig2013F	comp37749_c0_seq3_1	43	11307	1	1	1	1	0.35	4	comp37749_c0_seq3_1
487	1	Artemis_Contig2013F	comp40347_c0_seq1_1	42	13361	2	2	1	1	0.3	6	comp40347_c0_seq1_1
488	1	Artemis_Contig2013F	comp21273_c0_seq3_1	42	16674	1	1	1	1	0.23	1	comp21273_c0_seq3_1
489	1	Artemis_Contig2013F	comp1746_c0_seq1_1	42	51028	6	1	4	1	0.07		comp1746_c0_seq1_1
490	1	Artemis_Contig2013F	comp118555_c0_seq1_1	42	7646	3	2	1	1	0.54	1	comp118555_c0_seq1_1
491	1	Artemis_Contig2013F	comp3192_c0_seq1_1	42	79278	9	1	6	1	0.05		comp3192_c0_seq1_1
492	1	Artemis_Contig2013F	comp7468_c0_seq1_1	42	28098	9	1	5	1	0.13		comp7468_c0_seq1_1
493	1	Artemis_Contig2013F	comp65457_c0_seq1_1	41	11017	2	1	2	1	0.36		comp65457_c0_seq1_1
494	1	Artemis_Contig2013F	comp6461_c0_seq1_1	41	28761	5	1	2	1	0.13	1	comp6461_c0_seq1_1
495	1	Artemis_Contig2013F	comp1311_c0_seq1_1	41	40437	8	2	6	1	0.19		comp1311_c0_seq1_1
496	1	Artemis_Contig2013F	comp13737_c0_seq1_1	41	25978	2	1	2	1	0.15		comp13737_c0_seq1_1
497	1	Artemis_Contig2013F	comp55778_c0_seq2_1	40	9132	8	1	2	1	0.45		comp55778_c0_seq2_1
498	1	Artemis_Contig2013F	comp52000_c0_seq2_1	40	28051	4	1	3	1	0.13		comp52000_c0_seq2_1
499	1	Artemis_Contig2013F	comp915_c0_seq2_1	40	27288	1	1	1	1	0.14	1	comp915_c0_seq2_1
500	1	Artemis_Contig2013F	comp13688_c0_seq1_1	40	55320	6	1	5	1	0.07		comp13688_c0_seq1_1
501	1	Artemis_Contig2013F	comp57726_c0_seq1_1	40	16880	5	2	3	1	0.23		comp57726_c0_seq1_1
502	1	Artemis_Contig2013F	comp7530_c0_seq1_1	40	140845	8	1	5	1	0.03		comp7530_c0_seq1_1
503	1	Artemis_Contig2013F	comp98877_c0_seq1_1	39	9496	3	1	1	1	0.42	1	comp98877_c0_seq1_1
504	1	Artemis_Contig2013F	comp4404_c0_seq1_1	39	88900	3	2	1	1	0.04	1	comp4404_c0_seq1_1
505	1	Artemis_Contig2013F	comp5226_c0_seq2_1	39	42634	5	2	3	1	0.09		comp5226_c0_seq2_1
506	1	Artemis_Contig2013F	comp75170_c0_seq1_1	39	15842	3	1	1	1	0.25	4	comp75170_c0_seq1_1
507	1	Artemis_Contig2013F	comp2579_c0_seq1_1	39	28890	5	1	3	1	0.13		comp2579_c0_seq1_1
508	1	Artemis_Contig2013F	comp39151_c0_seq10_1	39	6846	1	1	1	1	0.61	5	comp39151_c0_seq10_1
509	1	Artemis_Contig2013F	comp4059_c0_seq1_1	39	42404	7	2	4	1	0.09		comp4059_c0_seq1_1
510	1	Artemis_Contig2013F	comp25068_c0_seq1_1	39	12428	2	2	1	1	0.32	5	comp25068_c0_seq1_1
511	1	Artemis_Contig2013F	comp7826_c0_seq5_1	38	10220	2	1	2	1	0.39		comp7826_c0_seq5_1
512	1	Artemis_Contig2013F	comp6286_c0_seq1_1	38	23812	5	1	3	1	0.16	5	comp6286_c0_seq1_1
513	1	Artemis_Contig2013F	comp7536_c0_seq5_1	38	8782	1	1	1	1	0.46	6	comp7536_c0_seq5_1
514	1	Artemis_Contig2013F	comp107710_c0_seq1_1	38	9546	3	2	1	1	0.42	5	comp107710_c0_seq1_1
515	1	Artemis_Contig2013F	comp1057_c0_seq5_1	38	15060	3	3	1	1	0.26	6	comp1057_c0_seq5_1
516	1	Artemis_Contig2013F	comp15584_c0_seq10_1	38	7626	3	1	1	1	0.54	3	comp15584_c0_seq10_1
517	1	Artemis_Contig2013F	comp16326_c0_seq1_1	38	20376	3	2	1	1	0.19	3	comp16326_c0_seq1_1
518	1	Artemis_Contig2013F	comp17153_c0_seq2_1	38	39757	8	1	4	1	0.09		comp17153_c0_seq2_1
519	1	Artemis_Contig2013F	comp1575_c1_seq2_1	37	12103	3	1	1	1	0.33	4	comp1575_c1_seq2_1
520	1	Artemis_Contig2013F	comp13381_c0_seq1_1	37	33193	7	2	3	1	0.11		comp13381_c0_seq1_1
521	1	Artemis_Contig2013F	comp88453_c0_seq1_1	37	9437	3	2	1	1	0.43	5	comp88453_c0_seq1_1
522	1	Artemis_Contig2013F	comp23776_c0_seq1_1	37	19291	2	1	1	1	0.2	3	comp23776_c0_seq1_1
523	1	Artemis_Contig2013F	comp60619_c0_seq1_1	37	13565	4	1	2	1	0.29		comp60619_c0_seq1_1
524	1	Artemis_Contig2013F	comp31558_c0_seq1_1	37	22967	1	1	1	1	0.17	5	comp31558_c0_seq1_1
525	1	Artemis_Contig2013F	comp3665_c0_seq1_1	37	41220	5	3	2	1	0.09		comp3665_c0_seq1_1
526	1	Artemis_Contig2013F	comp15603_c0_seq1_1	37	27811	4	2	3	2	0.29		comp15603_c0_seq1_1
527	1	Artemis_Contig2013F	comp104149_c0_seq1_1	37	7859	3	2	2	1	0.52		comp104149_c0_seq1_1
528	1	Artemis_Contig2013F	comp4332_c0_seq1_1	37	21177	12	1	6	1	0.18		comp4332_c0_seq1_1
529	1	Artemis_Contig2013F	comp11961_c0_seq2_1	36	16396	2	1	2	1	0.24		comp11961_c0_seq2_1
530	1	Artemis_Contig2013F	comp56441_c0_seq1_1	36	12607	4	1	2	1	0.31		comp56441_c0_seq1_1
531	1	Artemis_Contig2013F	comp1659_c0_seq1_1	36	10225	2	1	2	1	0.39	5	comp1659_c0_seq1_1
532	1	Artemis_Contig2013F	comp77988_c0_seq1_1	36	15788	2	1	2	1	0.25		comp77988_c0_seq1_1
533	1	Artemis_Contig2013F	comp6871_c0_seq1_1	36	37101	8	1	4	1	0.1		comp6871_c0_seq1_1
534	1	Artemis_Contig2013F	comp107306_c0_seq1_1	36	7505	2	1	1	1	0.55	1	comp107306_c0_seq1_1
535	1	Artemis_Contig2013F	comp33535_c0_seq1_1	36	15471	4	2	2	1	0.25	5	comp33535_c0_seq1_1
536	1	Artemis_Contig2013F	comp3272_c0_seq1_1	36	84456	8	1	6	1	0.04		comp3272_c0_seq1_1
537	1	Artemis_Contig2013F	comp699_c0_seq1_1	36	33902	4	1	2	1	0.11		comp699_c0_seq1_1
538	1	Artemis_Contig2013F	comp37686_c0_seq1_1	36	20494	7	1	4	1	0.19		comp37686_c0_seq1_1
539	1	Artemis_Contig2013F	comp69161_c0_seq1_1	36	19417	3	3	1	1	0.2	2	comp69161_c0_seq1_1
540	1	Artemis_Contig2013F	comp16926_c0_seq1_1	36	31582	7	1	2	1	0.12		comp16926_c0_seq1_1
541	1	Artemis_Contig2013F	comp29789_c0_seq1_1	35	25508	5	1	3	1	0.15		comp29789_c0_seq1_1
542	1	Artemis_Contig2013F	comp31744_c0_seq1_1	35	16838	1	1	1	1	0.23	5	comp31744_c0_seq1_1
543	1	Artemis_Contig2013F	comp52860_c0_seq1_1	35	13085	3	1	1	1	0.3	2	comp52860_c0_seq1_1
544	1	Artemis_Contig2013F	comp73616_c0_seq1_1	35	14252	3	1	1	1	0.28	4	comp73616_c0_seq1_1
545	1	Artemis_Contig2013F	comp8421_c0_seq1_1	35	24084	4	2	2	1	0.16	4	comp8421_c0_seq1_1
546	1	Artemis_Contig2013F	comp22552_c0_seq1_1	35	25306	4	1	4	1	0.15		comp22552_c0_seq1_1
547	1	Artemis_Contig2013F	comp75943_c0_seq1_1	34	10751	1	1	1	1	0.37	2	comp75943_c0_seq1_1
548	1	Artemis_Contig2013F	comp14826_c0_seq1_1	34	21737	14	1	3	1	0.18		comp14826_c0_seq1_1
549	1	Artemis_Contig2013F	comp65977_c0_seq1_1	34	11798	5	1	4	1	0.34		comp65977_c0_seq1_1
550	1	Artemis_Contig2013F	comp33476_c0_seq4_1	34	7462	3	1	1	1	0.56	3	comp33476_c0_seq4_1
551	1	Artemis_Contig2013F	comp8062_c0_seq2_1	34	38149	3	1	1	1	0.1	6	comp8062_c0_seq2_1
552	1	Artemis_Contig2013F	comp13171_c0_seq1_1	34	18483	4	3	2	1	0.21	3	comp13171_c0_seq1_1
553	1	Artemis_Contig2013F	comp2179_c0_seq1_1	34	20491	3	1	1	1	0.19	5	comp2179_c0_seq1_1
554	1	Artemis_Contig2013F	comp94057_c0_seq1_1	34	14061	3	1	2	1	0.28		comp94057_c0_seq1_1
555	1	Artemis_Contig2013F	comp4497_c0_seq3_1	34	11603	7	2	4	1	0.34		comp4497_c0_seq3_1
556	1	Artemis_Contig2013F	comp111852_c0_seq1_1	34	7869	3	1	1	1	0.52	4	comp111852_c0_seq1_1
557	1	Artemis_Contig2013F	comp327_c0_seq1_1	34	17530	3	2	1	1	0.22	4	comp327_c0_seq1_1
558	1	Artemis_Contig2013F	comp10931_c0_seq1_1	33	31186	3	2	2	1	0.12	3	comp10931_c0_seq1_1
559	1	Artemis_Contig2013F	comp629_c0_seq2_1	33	25407	2	1	1	1	0.15	1	comp629_c0_seq2_1
560	1	Artemis_Contig2013F	comp9521_c0_seq10_1	33	8820	5	1	2	1	0.46		comp9521_c0_seq10_1
561	1	Artemis_Contig2013F	comp44447_c0_seq1_1	33	35037	3	3	1	1	0.11	5	comp44447_c0_seq1_1
562	1	Artemis_Contig2013F	comp92145_c0_seq1_1	33	9318	2	1	1	1	0.43	5	comp92145_c0_seq1_1
563	1	Artemis_Contig2013F	comp8097_c0_seq1_1	33	13467	4	1	2	1	0.29		comp8097_c0_seq1_1
564	1	Artemis_Contig2013F	comp3645_c0_seq1_1	33	15952	3	2	2	1	0.24	4	comp3645_c0_seq1_1
565	1	Artemis_Contig2013F	comp2273_c0_seq1_1	33	22375	3	1	1	1	0.17	6	comp2273_c0_seq1_1
566	1	Artemis_Contig2013F	comp507_c0_seq1_1	33	29042	4	1	3	1	0.13		comp507_c0_seq1_1
567	1	Artemis_Contig2013F	comp95372_c0_seq1_1	33	12216	4	1	2	1	0.32		comp95372_c0_seq1_1
568	1	Artemis_Contig2013F	comp4533_c0_seq1_1	33	28456	6	1	4	1	0.13		comp4533_c0_seq1_1
569	1	Artemis_Contig2013F	comp4635_c0_seq8_1	32	19457	3	1	2	1	0.2		comp4635_c0_seq8_1
570	1	Artemis_Contig2013F	comp3454_c0_seq7_1	32	32482	5	3	2	1	0.12	2	comp3454_c0_seq7_1
571	1	Artemis_Contig2013F	comp2705_c0_seq1_1	32	66739	8	1	6	1	0.06		comp2705_c0_seq1_1
572	1	Artemis_Contig2013F	comp6082_c0_seq1_1	32	44391	10	1	7	1	0.08		comp6082_c0_seq1_1
573	1	Artemis_Contig2013F	comp6904_c0_seq3_1	32	11902	5	3	3	1	0.33		comp6904_c0_seq3_1
574	1	Artemis_Contig2013F	comp1164_c0_seq1_1	32	15433	1	1	1	1	0.25	5	comp1164_c0_seq1_1
575	1	Artemis_Contig2013F	comp576_c0_seq1_1	32	42366	4	2	3	1	0.09	1	comp576_c0_seq1_1
576	1	Artemis_Contig2013F	comp1262_c0_seq2_1	32	35092	7	1	3	1	0.11		comp1262_c0_seq2_1
577	1	Artemis_Contig2013F	comp1854_c0_seq1_1	32	32673	3	1	2	1	0.12		comp1854_c0_seq1_1
578	1	Artemis_Contig2013F	comp6369_c0_seq2_1	32	77667	4	1	4	1	0.05		comp6369_c0_seq2_1
579	1	Artemis_Contig2013F	comp41995_c0_seq1_1	32	12677	2	1	2	1	0.31		comp41995_c0_seq1_1
580	1	Artemis_Contig2013F	comp7908_c0_seq1_1	32	28005	4	2	3	1	0.14		comp7908_c0_seq1_1
581	1	Artemis_Contig2013F	comp14194_c0_seq1_1	32	56927	3	1	2	1	0.07		comp14194_c0_seq1_1
582	1	Artemis_Contig2013F	comp74652_c0_seq1_1	31	19210	6	1	4	1	0.2		comp74652_c0_seq1_1
583	1	Artemis_Contig2013F	comp11911_c0_seq1_1	31	50292	4	2	3	1	0.07		comp11911_c0_seq1_1
584	1	Artemis_Contig2013F	comp30750_c0_seq1_1	31	12567	1	1	1	1	0.32	6	comp30750_c0_seq1_1
585	1	Artemis_Contig2013F	comp59421_c0_seq1_1	31	21896	7	1	3	1	0.18		comp59421_c0_seq1_1
586	1	Artemis_Contig2013F	comp56085_c0_seq1_1	31	8692	3	1	1	1	0.47	4	comp56085_c0_seq1_1
587	1	Artemis_Contig2013F	comp7570_c0_seq1_1	31	17676	5	1	4	1	0.22		comp7570_c0_seq1_1
588	1	Artemis_Contig2013F	comp4386_c0_seq1_1	31	43167	4	1	3	1	0.09		comp4386_c0_seq1_1
589	1	Artemis_Contig2013F	comp18213_c0_seq1_1	31	30177	4	1	3	1	0.13		comp18213_c0_seq1_1
590	1	Artemis_Contig2013F	comp2347_c0_seq1_1	31	25051	3	1	2	1	0.15	3	comp2347_c0_seq1_1
591	1	Artemis_Contig2013F	comp86_c0_seq1_1	30	96735	11	2	5	1	0.04		comp86_c0_seq1_1
592	1	Artemis_Contig2013F	comp21235_c0_seq1_1	30	13984	4	2	3	1	0.28		comp21235_c0_seq1_1
593	1	Artemis_Contig2013F	comp13030_c0_seq5_1	30	19613	9	2	3	1	0.2	6	comp13030_c0_seq5_1
594	1	Artemis_Contig2013F	comp17181_c0_seq1_1	30	102579	7	1	5	1	0.04		comp17181_c0_seq1_1
595	1	Artemis_Contig2013F	comp11670_c0_seq1_1	30	30440	3	1	2	1	0.12		comp11670_c0_seq1_1
596	1	Artemis_Contig2013F	comp29442_c0_seq1_1	30	42389	6	2	3	1	0.09		comp29442_c0_seq1_1
597	1	Artemis_Contig2013F	comp31504_c0_seq1_1	30	37858	3	1	2	1	0.1		comp31504_c0_seq1_1
598	1	Artemis_Contig2013F	comp21354_c0_seq1_1	30	37668	6	2	3	1	0.1		comp21354_c0_seq1_1
599	1	Artemis_Contig2013F	comp1023_c0_seq4_2	30	16173	8	2	5	2	0.54		comp1023_c0_seq4_2
600	1	Artemis_Contig2013F	comp35770_c0_seq1_1	30	15121	6	2	3	1	0.26		comp35770_c0_seq1_1
601	1	Artemis_Contig2013F	comp55789_c0_seq1_1	30	14311	6	1	3	1	0.27		comp55789_c0_seq1_1
602	1	Artemis_Contig2013F	comp1134_c0_seq1_1	30	19631	1	1	1	1	0.2	1	comp1134_c0_seq1_1
603	1	Artemis_Contig2013F	comp2239_c0_seq1_1	29	81980	9	1	8	1	0.05		comp2239_c0_seq1_1
604	1	Artemis_Contig2013F	comp9741_c0_seq1_1	29	22318	5	1	5	1	0.17		comp9741_c0_seq1_1
605	1	Artemis_Contig2013F	comp52986_c0_seq1_1	29	22596	8	1	3	1	0.17		comp52986_c0_seq1_1
606	1	Artemis_Contig2013F	comp9947_c0_seq1_1	29	36227	4	1	3	1	0.1		comp9947_c0_seq1_1
607	1	Artemis_Contig2013F	comp542_c0_seq2_1	29	35078	4	1	4	1	0.11		comp542_c0_seq2_1
608	1	Artemis_Contig2013F	comp2135_c0_seq3_1	28	61413	9	1	7	1	0.06		comp2135_c0_seq3_1
609	1	Artemis_Contig2013F	comp6936_c0_seq1_1	28	26362	5	1	2	1	0.14		comp6936_c0_seq1_1
610	1	Artemis_Contig2013F	comp6461_c0_seq5_1	28	22144	1	1	1	1	0.17	2	comp6461_c0_seq5_1
611	1	Artemis_Contig2013F	comp8962_c0_seq1_1	28	40199	9	1	4	1	0.09		comp8962_c0_seq1_1
612	1	Artemis_Contig2013F	comp28995_c0_seq1_1	28	16524	3	1	1	1	0.23	5	comp28995_c0_seq1_1
613	1	Artemis_Contig2013F	comp31170_c0_seq1_1	28	16074	6	1	4	1	0.24		comp31170_c0_seq1_1
614	1	Artemis_Contig2013F	comp25573_c0_seq1_2	28	23345	2	1	1	1	0.16	3	comp25573_c0_seq1_2
615	1	Artemis_Contig2013F	comp9135_c0_seq1_1	27	26963	6	1	5	1	0.14		comp9135_c0_seq1_1
616	1	Artemis_Contig2013F	comp5160_c0_seq1_1	27	22362	7	2	2	1	0.17	3	comp5160_c0_seq1_1
617	1	Artemis_Contig2013F	comp21283_c0_seq3_1	26	20234	3	1	2	1	0.19		comp21283_c0_seq3_1
618	1	Artemis_Contig2013F	comp51103_c0_seq1_1	26	12061	1	1	1	1	0.33	5	comp51103_c0_seq1_1
619	1	Artemis_Contig2013F	comp2113_c0_seq1_1	26	34994	2	1	2	1	0.11	1	comp2113_c0_seq1_1
620	1	Artemis_Contig2013F	comp44024_c0_seq1_1	26	9027	4	1	3	1	0.45		comp44024_c0_seq1_1
621	1	Artemis_Contig2013F	comp3471_c1_seq1_1	26	47271	3	1	3	1	0.08		comp3471_c1_seq1_1
622	1	Artemis_Contig2013F	comp3312_c0_seq1_1	26	32198	2	1	2	1	0.12	1	comp3312_c0_seq1_1
623	1	Artemis_Contig2013F	comp1501_c0_seq1_1	26	45801	8	2	3	2	0.17		comp1501_c0_seq1_1
624	1	Artemis_Contig2013F	comp74700_c0_seq1_1	25	8659	4	1	2	1	0.47		comp74700_c0_seq1_1
625	1	Artemis_Contig2013F	comp1695_c0_seq1_1	25	20077	7	1	4	1	0.19		comp1695_c0_seq1_1
626	1	Artemis_Contig2013F	comp286_c1_seq1_1	25	65100	5	1	2	1	0.06		comp286_c1_seq1_1
627	1	Artemis_Contig2013F	comp6310_c0_seq1_1	24	32353	4	2	3	2	0.25	6	comp6310_c0_seq1_1
628	1	Artemis_Contig2013F	comp3447_c0_seq1_1	25	20561	5	1	3	1	0.19		comp3447_c0_seq1_1
629	1	Artemis_Contig2013F	comp69788_c0_seq1_1	25	8420	3	1	1	1	0.49	3	comp69788_c0_seq1_1
630	1	Artemis_Contig2013F	comp22487_c0_seq1_1	25	15832	2	1	2	1	0.25	6	comp22487_c0_seq1_1
631	1	Artemis_Contig2013F	comp1474_c0_seq1_1	25	32310	8	1	4	1	0.12		comp1474_c0_seq1_1
632	1	Artemis_Contig2013F	comp1215_c0_seq1_1	25	33814	1	1	1	1	0.11	5	comp1215_c0_seq1_1
633	1	Artemis_Contig2013F	comp12878_c0_seq1_1	25	30498	3	1	3	1	0.12		comp12878_c0_seq1_1
634	1	Artemis_Contig2013F	comp6526_c0_seq1_1	24	28287	5	1	2	1	0.13		comp6526_c0_seq1_1
635	1	Artemis_Contig2013F	comp87250_c0_seq1_1	24	7320	1	1	1	1	0.57	1	comp87250_c0_seq1_1
636	1	Artemis_Contig2013F	comp13280_c0_seq3_1	24	13252	3	1	2	1	0.3		comp13280_c0_seq3_1
637	1	Artemis_Contig2013F	comp64767_c0_seq1_1	24	13949	5	1	2	1	0.28	4	comp64767_c0_seq1_1
638	1	Artemis_Contig2013F	comp7130_c0_seq1_1	24	24852	2	1	2	1	0.15		comp7130_c0_seq1_1
639	1	Artemis_Contig2013F	comp43347_c0_seq1_1	24	10382	2	1	2	1	0.38		comp43347_c0_seq1_1
640	1	Artemis_Contig2013F	comp71352_c0_seq1_1	24	16101	3	1	1	1	0.24	4	comp71352_c0_seq1_1
641	1	Artemis_Contig2013F	comp1150_c0_seq1_1	24	28642	3	1	1	1	0.13	4	comp1150_c0_seq1_1
642	1	Artemis_Contig2013F	comp11370_c0_seq1_1	24	22364	4	1	2	1	0.17	5	comp11370_c0_seq1_1
643	1	Artemis_Contig2013F	comp8707_c0_seq1_1	23	7203	3	1	1	1	0.58	6	comp8707_c0_seq1_1
644	1	Artemis_Contig2013F	comp5356_c0_seq3_1	23	26335	2	1	2	1	0.14	6	comp5356_c0_seq3_1
645	1	Artemis_Contig2013F	comp275_c0_seq1_1	23	62302	6	1	5	1	0.06		comp275_c0_seq1_1
646	1	Artemis_Contig2013F	comp62089_c0_seq2_1	23	8322	2	1	2	1	0.49	4	comp62089_c0_seq2_1
647	1	Artemis_Contig2013F	comp4844_c0_seq1_1	23	55464	4	1	2	1	0.07		comp4844_c0_seq1_1
648	1	Artemis_Contig2013F	comp90990_c0_seq1_1	23	8338	1	1	1	1	0.49	5	comp90990_c0_seq1_1
649	1	Artemis_Contig2013F	comp11399_c0_seq1_1	23	38126	2	1	2	1	0.1		comp11399_c0_seq1_1
650	1	Artemis_Contig2013F	comp102500_c0_seq1_1	23	8214	3	1	1	1	0.5	6	comp102500_c0_seq1_1
651	1	Artemis_Contig2013F	comp77303_c0_seq1_1	23	9067	7	3	2	1	0.45	5	comp77303_c0_seq1_1
652	1	Artemis_Contig2013F	comp14009_c0_seq1_1	23	11222	3	1	1	1	0.36	5	comp14009_c0_seq1_1
653	1	Artemis_Contig2013F	comp20551_c0_seq1_1	23	50305	9	1	6	1	0.07		comp20551_c0_seq1_1
654	1	Artemis_Contig2013F	comp10503_c0_seq1_1	23	29903	3	1	1	1	0.13	4	comp10503_c0_seq1_1
655	1	Artemis_Contig2013F	comp8693_c0_seq3_1	23	9958	3	1	1	1	0.4	4	comp8693_c0_seq3_1
656	1	Artemis_Contig2013F	comp20578_c0_seq3_1	23	27938	3	1	2	1	0.14		comp20578_c0_seq3_1
657	1	Artemis_Contig2013F	comp1729_c0_seq1_1	22	14965	3	1	3	1	0.26		comp1729_c0_seq1_1
658	1	Artemis_Contig2013F	comp1383_c0_seq2_1	22	34279	9	1	3	1	0.11		comp1383_c0_seq2_1
659	1	Artemis_Contig2013F	comp8443_c0_seq10_1	22	7602	1	1	1	1	0.55	6	comp8443_c0_seq10_1
660	1	Artemis_Contig2013F	comp34748_c0_seq1_1	22	8214	2	1	1	1	0.5	6	comp34748_c0_seq1_1
661	1	Artemis_Contig2013F	comp54985_c0_seq1_1	21	22160	7	1	4	1	0.17		comp54985_c0_seq1_1
662	1	Artemis_Contig2013F	comp672_c0_seq1_1	21	26554	2	1	2	1	0.14	6	comp672_c0_seq1_1
663	1	Artemis_Contig2013F	comp32745_c0_seq5_1	21	8955	4	1	2	1	0.45		comp32745_c0_seq5_1
664	1	Artemis_Contig2013F	comp16412_c0_seq1_1	21	20586	3	1	3	1	0.19		comp16412_c0_seq1_1
665	1	Artemis_Contig2013F	comp87811_c0_seq1_1	21	14876	1	1	1	1	0.26	6	comp87811_c0_seq1_1
666	1	Artemis_Contig2013F	comp5920_c0_seq1_1	21	17805	4	1	2	1	0.22		comp5920_c0_seq1_1
667	1	Artemis_Contig2013F	comp4473_c0_seq1_1	20	78360	13	1	7	1	0.05		comp4473_c0_seq1_1
668	1	Artemis_Contig2013F	comp40638_c0_seq1_1	20	20908	5	1	2	1	0.18		comp40638_c0_seq1_1
669	1	Artemis_Contig2013F	comp9846_c0_seq1_1	20	13685	3	1	1	1	0.29	2	comp9846_c0_seq1_1
670	1	Artemis_Contig2013F	comp5993_c0_seq1_1	20	29630	3	1	2	1	0.13		comp5993_c0_seq1_1
671	1	Artemis_Contig2013F	comp17835_c0_seq1_1	20	32894	2	1	2	1	0.11		comp17835_c0_seq1_1
672	1	Artemis_Contig2013F	comp13442_c0_seq1_1	19	11552	1	1	1	1	0.34	4	comp13442_c0_seq1_1
673	1	Artemis_Contig2013F	comp1758_c0_seq1_1	19	36103	5	1	3	1	0.1		comp1758_c0_seq1_1
674	1	Artemis_Contig2013F	comp84001_c0_seq1_1	19	10431	2	1	1	1	0.38	1	comp84001_c0_seq1_1
675	1	Artemis_Contig2013F	comp27963_c0_seq1_1	19	9949	1	1	1	1	0.4	5	comp27963_c0_seq1_1
676	1	Artemis_Contig2013F	comp13229_c0_seq1_1	19	35177	3	1	2	1	0.11		comp13229_c0_seq1_1
677	1	Artemis_Contig2013F	comp46638_c0_seq1_1	19	24230	4	1	2	1	0.16	4	comp46638_c0_seq1_1
678	1	Artemis_Contig2013F	comp14054_c0_seq1_1	18	30036	5	1	4	1	0.13		comp14054_c0_seq1_1
679	1	Artemis_Contig2013F	comp97188_c0_seq1_1	17	7554	3	1	1	1	0.55	5	comp97188_c0_seq1_1
680	1	Artemis_Contig2013F	comp219_c1_seq1_1	17	44515	2	1	1	1	0.08	6	comp219_c1_seq1_1
681	1	Artemis_Contig2013F	comp3559_c0_seq1_1	17	26582	2	1	2	1	0.14		comp3559_c0_seq1_1
682	1	Artemis_Contig2013F	comp84848_c0_seq1_1	16	7874	3	1	1	1	0.52	3	comp84848_c0_seq1_1
683	1	Artemis_Contig2013F	comp17233_c0_seq1_1	16	23898	4	1	4	1	0.16		comp17233_c0_seq1_1
684	1	Artemis_Contig2013F	comp37924_c0_seq1_1	14	9068	3	1	1	1	0.45	1	comp37924_c0_seq1_1
